# Supplementary material for: Increasing incidence of group B streptococcus neonatal infections in the Netherlands is associated with clonal expansion of CC17 and CC23
Source: Sci Rep. 2020 Jun 12;10:9539. doi: 10.1038/s41598-020-66214-3 (PMC7293262; doi:10.1038/s41598-020-66214-3)
Supplement: Supplementary file 2 — Supplementary Information2. [file 41598_2020_66214_MOESM2_ESM.xlsx]

## Sheet: Supplementary_Data_1
Accession	Isolation date	Disease onset	Source	CPS	ST	CC	hierBAPS	CC clade ID	ermB	ermTR	mefA	msrD	lnuB	lsaC	lsaE	tetM	tetO	tetL	tetW
ERR1624733	1988-07-06	EOD	Blood	Ia	23	23	4	CC23-A0	-	-	-	-	-	-	-	+	-	-	-
ERR1624734	1988-07-15	EOD	CSF	III	19	19	3	CC19-A	-	-	-	-	-	-	-	-	-	-	-
ERR1624735	1988-07-18	EOD	Blood	Ib	6	10	1	CC10-E	-	-	-	-	-	-	-	-	-	-	-
ERR1624736	1988-07-18	EOD	CSF	III	19	19	3	CC19-A	-	-	-	-	-	-	-	+	-	-	-
ERR1624737	1988-07-21	EOD	CSF	III	17	17	6	CC17-A1	-	-	-	-	-	-	-	+	-	-	-
ERR1624738	1988-08-24	EOD	Blood	Ib	12	10	1	CC10-A	-	-	-	-	-	-	-	-	-	-	-
ERR1624740	1988-09-07	LOD	CSF	III	17	17	6	CC17-B	-	-	-	-	-	-	-	+	-	-	-
ERR1624741	1988-08-22	EOD	Blood	II	1531	1	2	CC1-C	-	-	-	-	-	-	-	+	-	-	-
ERR1624744	1988-10-04	LOD	Blood	Ia	23	23	4	CC23-A1	-	-	-	-	-	-	-	+	-	-	-
ERR1624746	1988-11-02	LOD	CSF	III	19	19	3	CC19-B	-	-	-	-	-	-	-	+	-	-	-
ERR1624747	1988-11-07	EOD	Blood	V	7	10	1	CC10-A	-	-	-	-	-	-	-	+	-	-	-
ERR1624748	1988-11-01	LOD	CSF	III	19	19	3	CC19-B	-	-	-	-	-	-	-	+	-	-	-
ERR1624749	1988-11-20	EOD	CSF	III	17	17	6	CC17-A0	-	-	-	-	-	-	-	+	-	-	-
ERR1624753	1989-01-18	EOD	CSF	III	17	17	6	CC17-A2	-	-	-	-	-	-	-	+	-	+	-
ERR1624754	1989-01-24	LOD	Blood	II	19	19	3	CC19-C	-	-	-	-	-	-	-	-	-	-	-
ERR1624755	1989-02-06	LOD	CSF	III	17	17	6	CC17-A0	-	-	-	-	-	-	-	+	-	-	-
ERR1624756	1989-02-09	EOD	CSF	II	28	19	3	CC19-D	-	-	-	-	-	-	-	-	-	-	-
ERR1624757	1989-02-15	LOD	CSF	Ib	1530	10	1	CC10-B	-	-	-	-	-	-	-	-	-	-	-
ERR1624758	1989-02-14	LOD	CSF	III	17	17	6	CC17-B	-	-	-	-	-	-	-	+	-	-	-
ERR1624760	1989-03-22	EOD	Lung	II	19	19	3	CC19-C	-	-	-	-	-	-	-	+	-	-	-
ERR1624761	1989-03-31	EOD	CSF	III	27	19	3	CC19-A	-	-	-	-	-	-	-	-	+	-	-
ERR1624763	1989-04-10	LOD	CSF	III	17	17	6	CC17-B	-	-	-	-	-	-	-	+	-	-	-
ERR1624764	1989-04-18	EOD	Blood	Ia	23	23	4	CC23-A0	-	-	-	-	-	-	-	+	-	-	-
ERR1624765	1989-04-24	LOD	CSF	III	17	17	6	CC17-A2	-	-	-	-	-	-	-	+	-	+	-
ERR1624766	1989-04-25	LOD	Blood	III	17	17	6	CC17-A2	-	-	-	-	-	-	-	+	-	+	-
ERR1624767	1989-04-25	LOD	CSF	III	19	19	3	CC19-B	-	-	-	-	-	-	-	+	-	-	-
ERR1624768	1989-05-30	LOD	CSF	III	19	19	3	CC19-A	-	-	-	-	-	-	-	+	-	-	-
ERR1624769	1989-06-13	EOD	Blood	III	17	17	6	CC17-B	-	-	-	-	-	-	-	+	-	-	-
ERR1624770	1989-06-15	LOD	CSF	III	17	17	6	CC17-A0	-	-	-	-	-	-	-	+	-	-	-
ERR1624771	1989-06-20	EOD	CSF	III	19	19	3	CC19-B	-	-	-	-	-	-	-	+	-	-	-
ERR1624772	1989-06-25	LOD	CSF	III	17	17	6	CC17-A0	-	-	-	-	-	-	-	+	-	-	-
ERR1624773	1989-06-26	EOD	CSF	Ia	7	10	1	CC10-A	-	-	-	-	-	-	-	-	-	-	-
ERR1624774	1989-07-10	LOD	CSF	III	17	17	6	CC17-B	-	-	-	-	-	-	-	+	-	-	-
ERR1624775	1989-07-10	EOD	CSF	III	17	17	6	CC17-C	-	-	-	-	-	-	-	-	-	-	-
ERR1624776	1989-07-14	LOD	CSF	III	19	19	3	CC19-A	-	-	-	-	-	-	-	+	-	-	-
ERR1624778	1989-07-27	LOD	CSF	Ib	10	10	1	CC10-C	-	-	-	-	-	-	-	-	-	-	-
ERR1624779	1989-07-28	EOD	CSF	III	17	17	6	CC17-A0	-	-	-	-	-	-	-	+	-	-	-
ERR1624780	1989-08-29	EOD	Blood	III	19	19	3	CC19-A	-	-	-	-	-	-	-	-	-	-	-
ERR1624782	1989-09-08	EOD	CSF	III	19	19	3	CC19-A	-	-	-	-	-	-	-	+	-	-	-
ERR1624783	1989-09-20	LOD	CSF	III	19	19	3	CC19-B	-	-	-	-	-	-	-	+	-	-	-
ERR1624784	1989-09-21	EOD	CSF	V	1	1	2	CC1-A	-	-	-	-	-	-	-	+	-	-	-
ERR1624785	1989-10-10	LOD	Blood	III	17	17	6	CC17-B	-	-	-	-	-	-	-	+	-	-	-
ERR1624786	1989-10-11	EOD	CSF	III	19	19	3	CC19-B	-	-	-	-	-	-	-	+	-	-	-
ERR1624789	1989-11-03	EOD	CSF	III	17	17	6	CC17-A0	-	-	-	-	-	-	-	+	-	-	-
ERR1624790	1989-11-06	EOD	CSF	Ib	1603	10	1	CC10-A	-	-	-	-	-	-	-	-	-	-	-
ERR1624791	1989-11-09	LOD	CSF	III	19	19	3	CC19-A	-	-	-	-	-	-	-	-	-	-	-
ERR1624792	1989-11-14	LOD	CSF	III	19	19	3	CC19-A	-	-	-	-	-	-	-	-	-	-	-
ERR1624793	1989-11-12	EOD	CSF	Ib	12	10	1	CC10-B	-	-	-	-	-	-	-	-	-	-	-
ERR1624794	1989-11-13	EOD	Blood	III	19	19	3	CC19-A	-	-	-	-	-	-	-	+	-	-	-
ERR1624795	1989-11-29	EOD	Blood	III	1137	17	6	CC17-A0	-	-	-	-	-	-	-	-	-	-	-
ERR1624797	1989-12-18	EOD	CSF	III	19	19	3	CC19-A	-	-	-	-	-	-	-	+	-	-	-
ERR1624799	1990-01-19	EOD	CSF	Ia	23	23	4	CC23-B	-	-	-	-	-	-	-	+	-	-	-
ERR1624800	1990-01-25	LOD	CSF	III	19	19	3	CC19-A	-	-	-	-	-	-	-	+	-	-	-
ERR1624802	1990-03-06	LOD	CSF	III	17	17	6	CC17-B	-	-	-	-	-	-	-	+	-	-	-
ERR1624803	1990-03-06	EOD	Blood	III	19	19	3	CC19-A	-	-	-	-	-	-	-	+	-	-	-
ERR1624804	1990-04-03	LOD	CSF	III	19	19	3	CC19-A	-	-	-	-	-	-	-	-	-	-	-
ERR1624805	1990-04-18	LOD	Blood	NT	19	19	3	CC19-A	-	-	-	-	-	-	-	-	-	-	-
ERR1624806	1990-05-01	LOD	CSF	Ia	23	23	4	CC23-A1	-	-	-	-	-	-	-	+	-	-	-
ERR1624807	1990-05-29	LOD	Blood	III	17	17	6	CC17-A0	-	-	-	-	-	-	-	+	-	-	-
ERR1624808	1990-05-29	LOD	Blood	III	17	17	6	CC17-B	-	-	-	-	-	-	-	+	-	-	-
ERR1624810	1990-06-09	EOD	Blood	III	19	19	3	CC19-C	-	-	-	-	-	-	-	+	-	-	-
ERR1624811	1990-06-18	EOD	Blood	Ib	12	10	1	CC10-A	-	-	-	-	-	-	-	+	-	-	-
ERR1624812	1990-06-29	EOD	Blood	III	17	17	6	CC17-A0	-	-	-	-	-	-	-	+	-	-	-
ERR1624813	1990-07-10	LOD	CSF	III	17	17	6	CC17-A0	-	-	-	-	-	-	-	+	-	-	-
ERR1624815	1990-08-06	EOD	Blood	III	19	19	3	CC19-A	-	-	-	-	-	-	-	+	-	-	-
ERR1624817	1990-08-23	EOD	Blood	III	19	19	3	CC19-C	-	-	-	-	-	-	-	+	-	-	-
ERR1624818	1990-08-30	EOD	Blood	II	2	1	2	CC1-C	-	-	-	-	-	-	-	-	-	-	+
ERR1624819	1990-10-30	EOD	CSF	Ia	23	23	4	CC23-A0	-	-	-	-	-	-	-	+	-	-	-
ERR1624820	1990-11-06	EOD	Blood	III	27	19	3	CC19-A	-	-	-	-	-	-	-	-	-	-	-
ERR1624823	1987-01-24	LOD	CSF	Ia	7	10	1	CC10-A	-	-	-	-	-	-	-	-	-	-	-
ERR1624824	1987-01-28	EOD	CSF	Ib	12	10	1	CC10-B	-	-	-	-	-	-	-	-	-	-	-
ERR1624825	1987-02-27	LOD	CSF	III	19	19	3	CC19-A	-	-	-	-	-	-	-	+	-	-	-
ERR1624826	1987-03-20	EOD	CSF	III	17	17	6	CC17-A0	-	-	-	-	-	-	-	+	-	-	-
ERR1624827	1987-05-10	EOD	CSF	III	19	19	3	CC19-A	-	-	-	-	-	-	-	+	-	-	-
ERR1624828	1990-12-04	EOD	CSF	Ia	23	23	4	CC23-A0	-	-	-	-	-	-	-	+	-	-	-
ERR1624829	1990-12-11	EOD	Blood	II	28	19	3	CC19-D	-	-	-	-	-	-	-	+	-	-	-
ERR1624831	1990-12-19	EOD	Blood	Ia	23	23	4	CC23-B	-	-	-	-	-	-	-	-	-	-	-
ERR1624832	1990-12-31	EOD	Blood	Ib	12	10	1	CC10-B	-	-	-	-	-	-	-	-	-	-	-
ERR1624833	1991-01-03	LOD	CSF	III	19	19	3	CC19-A	-	-	-	-	-	-	-	+	-	-	-
ERR1624834	1991-02-14	EOD	Blood	III	19	19	3	CC19-A	-	-	-	-	-	-	-	+	-	-	-
ERR1624835	1991-03-01	LOD	CSF	III	19	19	3	CC19-A	-	-	-	-	-	-	-	+	-	-	-
ERR1624838	1991-03-15	LOD	CSF	III	19	19	3	CC19-A	-	-	-	-	-	-	-	-	-	-	-
ERR1624839	1991-04-03	LOD	CSF	III	148	17	6	CC17-A0	-	-	-	-	-	-	-	+	-	-	-
ERR1624840	1991-04-09	LOD	CSF	III	17	17	6	CC17-A0	-	-	-	-	-	-	-	+	-	-	-
ERR1624844	1991-04-30	LOD	CSF	III	17	17	6	CC17-A0	-	-	-	-	-	-	-	+	-	-	-
ERR1624846	1991-05-22	EOD	Stomach	III	1554	17	6	CC17-A0	-	-	-	-	-	-	-	+	-	+	-
ERR1624847	1991-06-04	LOD	Blood	III	1602	10	1	CC10-B	-	-	-	-	-	-	-	-	-	-	-
ERR1624848	1991-06-19	EOD	Blood	Ia	23	23	4	CC23-B	-	-	-	-	-	-	-	-	-	-	-
ERR1624849	1991-06-19	LOD	CSF	III	17	17	6	CC17-A0	-	-	-	-	-	-	-	+	-	-	-
ERR1624850	1991-06-21	EOD	Blood	Ia	23	23	4	CC23-A0	-	-	-	-	-	-	-	+	-	-	-
ERR1624851	1991-07-04	EOD	Blood	V	19	19	3	CC19-B	-	-	-	-	-	-	-	+	-	-	-
ERR1624852	1991-07-08	EOD	Blood	Ia	24	23	4	CC23-A1	-	-	-	-	-	-	-	+	-	-	-
ERR1624853	1991-07-17	LOD	Blood	Ib	9	10	1	CC10-C	-	-	-	-	-	-	-	-	-	-	-
ERR1624854	1991-07-26	EOD	Blood	Ia	24	23	4	CC23-A1	-	-	-	-	-	-	-	+	-	-	-
ERR1624855	1991-09-23	LOD	CSF	III	109	17	6	CC17-A0	-	-	-	-	-	-	-	+	-	-	-
ERR1624856	1991-09-26	EOD	Blood	III	17	17	6	CC17-A0	-	-	-	-	-	-	-	+	-	-	-
ERR1624857	1991-09-25	LOD	Blood	Ib	10	10	1	CC10-D	-	-	-	-	-	-	-	+	-	-	-
ERR1624859	1991-11-13	EOD	Blood	III	19	19	3	CC19-A	-	-	-	-	-	-	-	+	-	-	-
ERR1624860	1991-11-18	LOD	CSF	III	19	19	3	CC19-A	-	-	-	-	-	-	-	+	-	-	-
ERR1624861	1991-11-21	EOD	Blood	Ib	10	10	1	CC10-D	-	-	-	-	-	-	-	-	-	-	-
ERR1624862	1991-11-28	EOD	Blood	Ia	23	23	4	CC23-B	-	-	-	-	-	-	-	+	-	-	-
ERR1624863	1991-12-05	EOD	CSF	Ia	23	23	4	CC23-A1	-	-	-	-	-	-	-	+	-	-	-
ERR1624864	1991-12-05	LOD	CSF	III	17	17	6	CC17-A0	-	-	-	-	-	-	-	+	-	-	-
ERR1624865	1991-12-11	EOD	Blood	Ib	10	10	1	CC10-C	-	-	-	-	-	-	-	-	-	-	-
ERR1624867	1992-01-27	LOD	CSF	III	19	19	3	CC19-A	-	-	-	-	-	-	-	+	-	-	-
ERR1624868	1992-01-27	LOD	CSF	III	19	19	3	CC19-B	-	-	-	-	-	-	-	+	-	-	-
ERR1624869	1992-01-27	EOD	CSF	Ib	1589	10	1	CC10-A	-	-	-	-	-	-	-	-	-	-	-
ERR1624870	1992-01-29	EOD	Blood	Ia	23	23	4	CC23-A1	-	-	-	-	-	-	-	+	-	-	-
ERR1624871	1992-02-06	LOD	CSF	III	17	17	6	CC17-B	-	-	-	-	-	-	-	+	-	-	-
ERR1624872	1992-02-12	EOD	Blood	V	41	10	1	CC10-A	-	-	-	-	-	-	-	+	-	-	-
ERR1624873	1992-02-14	EOD	Blood	II	19	19	3	CC19-C	-	-	-	-	-	-	-	-	-	-	-
ERR1624874	1992-02-18	EOD	Blood	Ib	12	10	1	CC10-A	-	-	-	-	-	-	-	-	+	-	-
ERR1624875	1992-02-27	EOD	Blood	II	2	1	2	CC1-C	-	-	-	-	-	-	-	+	-	-	-
ERR1624876	1992-03-12	EOD	Blood	II	19	19	3	CC19-C	-	-	-	-	-	-	-	+	-	-	-
ERR1624877	1992-03-18	LOD	CSF	III	17	17	6	CC17-B	-	-	-	-	-	-	-	+	-	-	-
ERR1624878	1992-03-27	LOD	CSF	III	19	19	3	CC19-A	-	-	-	-	-	-	-	+	-	-	-
ERR1624879	1992-04-09	EOD	CSF	II	1555	19	3	CC19-D	-	-	-	-	-	-	-	+	-	-	-
ERR1624880	1992-02-19	EOD	Blood	III	17	17	6	CC17-A0	-	-	-	-	-	-	-	+	-	-	-
ERR1624881	1992-04-27	EOD	Blood	III	19	19	3	CC19-C	-	-	-	-	-	-	-	-	-	-	-
ERR1624882	1992-04-29	LOD	CSF	III	19	19	3	CC19-B	-	-	-	-	-	-	-	+	-	-	-
ERR1624883	1992-05-11	LOD	Blood	Ia	2	1	2	CC1-C	-	-	-	-	-	-	-	-	-	-	-
ERR1624884	1992-05-15	EOD	CSF	III	1556	19	3	CC19-A	-	-	-	-	-	-	-	+	-	-	-
ERR1624885	1992-05-20	EOD	Blood	III	17	17	6	CC17-A2	-	-	-	-	-	-	-	+	-	+	-
ERR1624887	1992-06-09	LOD	CSF	III	19	19	3	CC19-B	-	-	-	-	-	-	-	+	-	-	-
ERR1624888	1992-06-09	LOD	CSF	III	19	19	3	CC19-B	-	-	-	-	-	-	-	+	-	-	-
ERR1624889	1992-06-15	LOD	CSF	III	19	19	3	CC19-B	-	-	-	-	-	-	-	+	-	-	-
ERR1624890	1992-06-29	LOD	CSF	III	997	19	3	CC19-A	-	-	-	-	-	-	-	+	-	-	-
ERR1624891	1992-07-14	EOD	Blood	III	19	19	3	CC19-A	-	-	-	-	-	-	-	+	-	-	-
ERR1624893	1992-08-18	LOD	CSF	III	19	19	3	CC19-A	-	-	-	-	-	-	-	+	-	-	-
ERR1624894	1992-09-02	EOD	Blood	III	19	19	3	CC19-A	-	-	-	-	-	-	-	+	-	-	-
ERR1624895	1992-09-02	EOD	Blood	III	17	17	6	CC17-B	-	-	-	-	-	-	-	+	-	-	-
ERR1624896	1992-09-18	EOD	Blood	III	328	19	3	CC19-B	-	-	-	-	-	-	-	+	-	-	-
ERR1624897	1992-09-21	EOD	Blood	Ia	23	23	4	CC23-A0	-	-	-	-	-	-	-	+	-	-	-
ERR1624898	1992-10-09	EOD	Blood	Ia	23	23	4	CC23-A0	-	-	-	-	-	-	-	+	-	-	-
ERR1624902	1992-11-09	LOD	CSF	III	17	17	6	CC17-A0	-	-	-	-	-	-	-	+	-	-	-
ERR1624903	1992-11-05	EOD	Blood	Ia	7	10	1	CC10-A	-	-	-	-	-	-	-	-	-	-	-
ERR1624904	1992-11-08	EOD	Blood	III	19	19	3	CC19-A	-	-	-	-	-	-	-	+	-	-	-
ERR1624905	1992-11-14	EOD	CSF	III	1598	19	3	CC19-A	-	-	-	-	-	-	-	+	-	-	-
ERR1624907	1992-11-17	EOD	CSF	III	17	17	6	CC17-A0	-	-	-	-	-	-	-	-	-	-	-
ERR1624908	1992-11-24	LOD	Blood	III	19	19	3	CC19-A	-	-	-	-	-	-	-	+	-	-	-
ERR1624909	1992-11-26	EOD	Blood	III	19	19	3	CC19-A	-	-	-	-	-	-	-	-	-	-	-
ERR1624910	1992-12-05	EOD	CSF	III	19	19	3	CC19-C	-	-	-	-	-	-	-	-	-	-	-
ERR1624911	1992-12-27	LOD	CSF	II	19	19	3	CC19-C	-	-	-	-	-	-	-	+	-	-	-
ERR1624912	1992-12-23	LOD	CSF	III	17	17	6	CC17-A0	-	-	-	-	-	-	-	+	-	-	-
ERR1624913	1993-01-03	LOD	Blood	III	19	19	3	CC19-A	-	-	-	-	-	-	-	+	-	-	-
ERR1624914	1993-01-14	EOD	Blood	III	19	19	3	CC19-A	-	-	-	-	-	-	-	+	-	-	-
ERR1624915	1987-05-11	EOD	CSF	III	17	17	6	CC17-A1	-	-	-	-	-	-	-	+	-	-	-
ERR1624916	1987-05-19	EOD	CSF	III	19	19	3	CC19-A	-	-	-	-	-	-	-	+	-	-	-
ERR1624918	1987-05-21	EOD	CSF	III	17	17	6	CC17-A0	-	-	-	-	-	-	-	+	-	-	-
ERR1624922	1993-01-23	EOD	Blood	III	23	N/D	5	N/D	-	-	-	-	-	-	-	-	-	-	-
ERR1624923	1993-02-02	LOD	CSF	III	164	19	3	CC19-A	-	-	-	-	-	-	-	-	-	-	-
ERR1624924	1993-02-16	EOD	Blood	III	17	17	6	CC17-A0	-	-	-	-	-	-	-	+	-	-	-
ERR1624925	1993-02-22	EOD	Blood	Ib	12	10	1	CC10-B	-	-	-	-	-	-	-	-	-	-	-
ERR1624926	1993-04-17	LOD	CSF	III	17	17	6	CC17-A1	-	-	-	-	-	-	-	+	-	-	-
ERR1624928	1993-04-28	EOD	Blood	Ia	23	23	4	CC23-A0	-	-	-	-	-	-	-	+	-	-	-
ERR1624930	1993-05-17	EOD	Blood	II	28	19	3	CC19-D	-	-	-	-	-	-	-	+	-	-	-
ERR1624931	1993-02-12	EOD	CSF	III	27	19	3	CC19-A	-	-	-	-	-	-	-	-	+	-	-
ERR1624932	1993-05-13	EOD	CSF	III	19	19	3	CC19-A	-	-	-	-	-	-	-	+	-	-	-
ERR1624933	1993-05-13	EOD	Blood	II	2	1	2	CC1-C	-	-	-	-	-	-	-	+	-	-	-
ERR1624934	1993-06-02	EOD	Blood	III	19	19	3	CC19-B	-	-	-	-	-	-	-	+	-	-	-
ERR1624935	1993-06-18	EOD	CSF	III	17	17	6	CC17-B	-	-	-	-	-	-	-	+	-	-	-
ERR1624936	1993-06-30	LOD	CSF	III	19	19	3	CC19-C	-	-	-	-	-	-	-	-	-	-	-
ERR1624937	1993-07-03	LOD	CSF	III	19	19	3	CC19-A	-	-	-	-	-	-	-	+	-	-	-
ERR1624938	1993-07-10	EOD	CSF	III	17	17	6	CC17-B	-	-	-	-	-	-	-	+	-	-	-
ERR1624939	1993-07-31	EOD	CSF	III	17	17	6	CC17-A1	-	-	-	-	-	-	-	+	-	-	-
ERR1624940	1993-08-03	LOD	CSF	III	19	19	3	CC19-A	-	-	-	-	-	-	-	+	-	-	-
ERR1624941	1993-08-06	EOD	CSF	III	17	17	6	CC17-A0	-	-	-	-	-	-	-	+	-	-	-
ERR1624942	1993-08-07	LOD	CSF	III	17	17	6	CC17-A0	-	-	-	-	-	-	-	+	-	-	-
ERR1624943	1993-08-18	EOD	CSF	III	19	19	3	CC19-B	-	-	-	-	-	-	-	+	-	-	-
ERR1624944	1993-08-23	LOD	CSF	Ib	10	10	1	CC10-D	-	-	-	-	-	-	-	-	-	-	-
ERR1624945	1993-08-24	LOD	CSF	III	17	17	6	CC17-B	-	-	-	-	-	-	-	+	-	-	-
ERR1624946	1993-09-01	LOD	CSF	III	19	19	3	CC19-A	-	-	-	-	-	-	-	+	-	-	-
ERR1624947	1993-08-28	EOD	Blood	III	19	19	3	CC19-A	-	-	-	-	-	-	-	+	-	-	-
ERR1624948	1993-09-14	EOD	Blood	III	19	19	3	CC19-B	-	-	-	-	-	-	-	+	-	-	-
ERR1624949	1993-10-07	LOD	CSF	III	19	19	3	CC19-C	-	-	-	-	-	-	-	-	-	-	-
ERR1624950	1993-10-21	EOD	Blood	III	17	17	6	CC17-A0	-	-	-	-	-	-	-	+	-	-	-
ERR1624952	1993-10-27	LOD	CSF	Ia	1534	23	4	CC23-A1	-	-	-	-	-	-	-	+	-	-	-
ERR1624954	1993-11-09	EOD	Blood	Ia	23	23	4	CC23-B	-	-	-	-	-	-	-	+	-	-	-
ERR1624957	1993-12-07	LOD	CSF	III	17	17	6	CC17-B	-	-	-	-	-	-	-	+	-	-	-
ERR1624959	1994-01-15	LOD	CSF	III	17	17	6	CC17-B	-	-	-	-	-	-	-	+	-	-	-
ERR1624960	1994-01-26	LOD	CSF	III	17	17	6	CC17-A0	-	-	-	-	-	-	-	+	-	-	-
ERR1624961	1994-01-25	LOD	CSF	III	17	17	6	CC17-B	-	-	-	-	-	-	-	+	-	-	-
ERR1624962	1994-01-30	LOD	CSF	III	19	19	3	CC19-A	-	-	-	-	-	-	-	-	-	-	-
ERR1624963	1994-02-01	LOD	CSF	III	19	19	3	CC19-A	-	-	-	-	-	-	-	+	-	-	-
ERR1624964	1994-02-12	EOD	Blood	Ib	8	10	1	CC10-C	-	-	-	-	-	-	-	+	-	-	-
ERR1624965	1994-03-04	LOD	CSF	Ia	23	23	4	CC23-B	-	-	-	-	-	-	-	+	-	-	-
ERR1624966	1994-03-11	EOD	Blood	V	1	1	2	CC1-A	-	-	-	-	-	-	-	+	-	-	-
ERR1624967	1994-03-19	LOD	CSF	III	1606	NT	5	N/D	-	-	-	-	-	-	-	+	-	+	-
ERR1624968	1994-03-18	EOD	Blood	III	181	19	3	CC19-A	-	-	-	-	-	-	-	+	-	-	-
ERR1624969	1994-04-17	LOD	CSF	III	19	19	3	CC19-A	-	-	-	-	-	-	-	+	-	-	-
ERR1624970	1994-05-14	EOD	CSF	Ia	23	23	4	CC23-B	-	-	-	-	-	-	-	+	-	-	-
ERR1624971	1994-06-03	LOD	Blood	III	17	17	6	CC17-A1	-	-	-	-	-	-	-	+	-	-	-
ERR1624972	1994-06-22	EOD	Blood	Ib	12	10	1	CC10-B	-	-	-	-	-	-	-	-	-	-	-
ERR1624973	1994-08-09	LOD	CSF	III	17	17	6	CC17-A0	-	-	-	-	-	-	-	+	-	-	-
ERR1624974	1994-08-16	EOD	Blood	III	19	19	3	CC19-A	-	-	-	-	-	-	-	+	-	-	-
ERR1624976	1994-09-26	LOD	CSF	III	19	19	3	CC19-A	-	-	-	-	-	-	-	+	-	-	-
ERR1624979	1994-11-05	EOD	CSF	III	17	17	6	CC17-A0	-	-	-	-	-	-	-	+	-	-	-
ERR1624980	1994-11-04	EOD	Blood	III	19	19	3	CC19-B	-	-	-	-	-	-	-	+	-	-	-
ERR1624981	1994-11-16	LOD	CSF	III	17	17	6	CC17-B	-	-	-	-	-	-	-	+	-	-	-
ERR1624982	1994-11-29	LOD	Blood	Ia	23	23	4	CC23-B	-	-	-	-	-	-	-	+	-	-	-
ERR1624983	1994-12-02	LOD	CSF	III	17	17	6	CC17-B	-	-	-	-	-	-	-	+	-	-	-
ERR1624984	1994-12-20	LOD	Blood	III	17	17	6	CC17-A0	-	-	-	-	-	-	-	+	-	-	-
ERR1624985	1994-12-29	EOD	Blood	II	19	19	3	CC19-C	-	-	-	-	-	-	-	+	-	-	-
ERR1624986	1995-01-06	LOD	CSF	III	547	19	3	CC19-A	-	-	-	-	-	-	-	-	-	-	-
ERR1624987	1995-01-12	EOD	CSF	Ib	9	10	1	CC10-C	-	-	-	-	-	-	-	-	-	-	-
ERR1624988	1995-01-25	EOD	Blood	IV	1553	1	2	CC1-B	-	-	-	-	-	-	-	+	-	-	-
ERR1624989	1995-01-27	EOD	Blood	III	17	17	6	CC17-B	-	-	-	-	-	-	-	+	-	-	-
ERR1624990	1995-01-31	EOD	Blood	Ia	7	10	1	CC10-A	-	+	-	-	-	-	-	+	-	-	-
ERR1624991	1995-02-10	EOD	Blood	Ib	12	10	1	CC10-B	-	-	-	-	-	-	-	-	-	-	-
ERR1624992	1995-02-18	LOD	CSF	III	19	19	3	CC19-A	-	-	-	-	-	-	-	-	-	-	-
ERR1624993	1995-02-12	EOD	Blood	III	17	17	6	CC17-A0	-	-	-	-	-	-	-	+	-	-	-
ERR1624994	1995-02-22	LOD	CSF	III	106	19	3	CC19-A	-	-	-	-	-	-	-	-	+	-	-
ERR1624995	1995-02-23	LOD	CSF	III	17	17	6	CC17-A0	-	-	-	-	-	-	-	+	-	-	-
ERR1624996	1995-02-22	EOD	Ear	III	19	19	3	CC19-B	-	-	-	-	-	-	-	+	-	-	-
ERR1624997	1995-03-28	EOD	Blood	III	19	19	3	CC19-A	-	-	-	-	-	-	-	+	-	-	-
ERR1624998	1995-04-04	EOD	CSF	Ia	23	23	4	CC23-B	-	-	-	-	-	-	-	-	-	-	-
ERR1624999	1995-04-19	EOD	CSF	III	19	19	3	CC19-A	-	-	-	-	-	-	-	+	-	-	-
ERR1625000	1995-06-03	EOD	Blood	Ib	6	10	1	CC10-E	-	-	-	-	-	-	-	+	-	-	-
ERR1625001	1995-06-18	EOD	Blood	Ib	12	10	1	CC10-B	-	-	-	-	-	-	-	-	-	-	-
ERR1625002	1995-06-22	LOD	CSF	III	17	17	6	CC17-A0	-	-	-	-	-	-	-	+	-	-	-
ERR1625003	1995-06-23	EOD	CSF	Ia	23	23	4	CC23-B	-	-	-	-	-	-	-	+	-	-	-
ERR1625005	1995-05-29	EOD	CSF	Ib	10	10	1	CC10-C	-	-	-	-	-	-	-	+	-	-	-
ERR1625006	1995-06-30	EOD	Blood	II	28	19	3	CC19-D	-	-	-	-	-	-	-	-	+	-	-
ERR1625007	1995-07-23	LOD	CSF	III	17	17	6	CC17-A0	-	-	-	-	-	-	-	-	-	-	-
ERR1625008	1995-08-04	LOD	CSF	III	17	17	6	CC17-A1	-	-	-	-	-	-	-	+	-	-	-
ERR1625009	1995-08-11	EOD	Blood	V	19	19	3	CC19-B	-	-	-	-	-	-	-	+	-	-	-
ERR1625010	1987-06-14	LOD	CSF	III	17	17	6	CC17-B	-	-	-	-	-	-	-	+	-	-	-
ERR1625011	1987-06-16	LOD	CSF	III	17	17	6	CC17-A0	-	-	-	-	-	-	-	+	-	-	-
ERR1625012	1987-06-20	LOD	Blood	III	17	17	6	CC17-A0	-	-	-	-	-	-	-	+	-	-	-
ERR1625013	1987-06-25	EOD	Blood	Ia	23	23	4	CC23-B	-	-	-	-	-	-	-	+	-	-	-
ERR1625014	1987-07-14	LOD	CSF	III	107	19	3	CC19-A	-	-	-	-	-	-	-	+	-	-	-
ERR1625015	1987-08-04	EOD	CSF	III	17	17	6	CC17-A0	-	-	-	-	-	-	-	+	-	-	-
ERR1625016	1987-08-30	EOD	Blood	III	19	19	3	CC19-A	-	-	-	-	-	-	-	+	-	-	-
ERR1625017	1995-08-15	EOD	CSF	III	1607	17	6	CC17-B	-	-	-	-	-	-	-	+	-	-	-
ERR1625018	1995-08-30	EOD	Blood	Ib	12	10	1	CC10-A	-	-	-	-	-	-	-	+	-	-	-
ERR1625019	1995-08-30	EOD	Blood	Ia	23	23	4	CC23-A1	-	-	-	-	-	-	-	+	-	-	-
ERR1625020	1995-10-10	EOD	Blood	Ib	6	10	1	CC10-E	-	-	-	-	-	-	-	-	-	-	-
ERR1625021	1995-10-09	EOD	CSF	III	19	19	3	CC19-A	-	-	-	-	-	-	-	+	-	-	-
ERR1625022	1995-10-21	EOD	CSF	III	17	17	6	CC17-A0	-	-	-	-	-	-	-	+	-	-	-
ERR1625023	1995-11-01	EOD	Blood	Ia	23	23	4	CC23-B	-	-	-	-	-	-	-	-	-	-	-
ERR1625024	1995-11-02	LOD	CSF	III	19	19	3	CC19-B	-	-	-	-	-	-	-	+	-	-	-
ERR1625025	1995-11-29	EOD	Blood	III	1583	19	3	CC19-A	-	-	-	-	-	-	-	+	-	-	-
ERR1625026	1995-12-13	LOD	Blood	III	182	19	3	CC19-B	-	-	-	-	-	-	-	+	-	-	-
ERR1625027	1995-12-14	LOD	CSF	III	19	19	3	CC19-B	-	-	-	-	-	-	-	+	-	-	-
ERR1625028	1995-12-18	LOD	CSF	III	17	17	6	CC17-A0	-	-	-	-	-	-	-	+	-	-	-
ERR1625029	1996-01-15	EOD	Blood	II	19	19	3	CC19-C	-	-	-	-	-	-	-	-	-	-	-
ERR1625030	1996-02-04	EOD	Blood	Ia	23	23	4	CC23-B	-	-	-	-	-	-	-	+	-	-	-
ERR1625031	1996-02-09	LOD	CSF	III	17	17	6	CC17-A0	-	-	-	-	-	-	-	+	-	-	-
ERR1625032	1996-02-08	EOD	Blood	II	19	19	3	CC19-C	-	-	-	-	-	-	-	+	-	-	-
ERR1625033	1996-02-13	LOD	CSF	III	17	17	6	CC17-B	-	-	-	-	-	-	-	+	-	-	-
ERR1625034	1996-03-02	EOD	Blood	III	17	17	6	CC17-A0	-	-	-	-	-	-	-	+	-	-	-
ERR1625036	1996-02-27	EOD	CSF	Ia	24	23	4	CC23-A1	-	-	-	-	-	-	-	+	-	-	-
ERR1625037	1996-03-14	EOD	CSF	Ib	12	10	1	CC10-A	-	-	-	-	-	-	-	-	+	-	-
ERR1625039	1996-03-20	EOD	CSF	III	17	17	6	CC17-A0	-	-	-	-	-	-	-	+	-	-	-
ERR1625040	1996-04-17	LOD	Blood	III	19	19	3	CC19-A	-	-	-	-	-	-	-	+	-	-	-
ERR1625041	1996-04-14	EOD	Blood	III	19	19	3	CC19-A	-	-	-	-	-	-	-	+	-	-	-
ERR1625042	1996-05-24	EOD	CSF	II	1	1	2	CC1-A	-	-	-	-	-	-	-	+	-	-	-
ERR1625043	1996-05-22	EOD	CSF	III	550	17	6	CC17-A0	-	-	-	-	-	-	-	+	-	-	-
ERR1625044	1996-06-08	EOD	CSF	III	17	17	6	CC17-A	-	-	-	-	-	-	-	-	-	-	-
ERR1625045	1996-06-13	EOD	Blood	IV	196	1	2	CC1-B	-	-	-	-	-	-	-	+	-	-	-
ERR1625047	1996-06-30	LOD	CSF	Ia	23	23	4	CC23-A1	-	-	-	-	-	-	-	+	-	-	-
ERR1625048	1996-07-07	LOD	CSF	III	17	17	6	CC17-A0	-	-	-	-	-	-	-	+	-	-	-
ERR1625049	1996-07-22	EOD	Blood	III	17	17	6	CC17-A2	-	-	-	-	-	-	-	+	-	+	-
ERR1625050	1996-08-12	EOD	Blood	Ia	23	23	4	CC23-B	-	-	-	-	-	-	-	+	-	-	-
ERR1625051	1996-08-14	LOD	CSF	III	17	17	6	CC17-A0	-	-	-	-	-	-	-	+	-	-	-
ERR1625052	1996-08-15	LOD	Blood	Ia	24	23	4	CC23-A1	-	-	-	-	-	-	-	+	-	-	-
ERR1625053	1996-08-26	LOD	CSF	III	148	17	6	CC17-A0	-	-	-	-	-	-	-	+	-	-	-
ERR1625054	1996-09-06	EOD	Blood	V	1	1	2	CC1-A	-	-	+	+	-	-	-	+	-	-	-
ERR1625055	1996-09-04	EOD	Blood	III	17	17	6	CC17-A0	-	-	-	-	-	-	-	+	-	-	-
ERR1625056	1996-09-09	LOD	CSF	III	148	17	6	CC17-A0	-	-	-	-	-	-	-	+	-	-	-
ERR1625057	1996-09-10	EOD	CSF	Ia	24	23	4	CC23-A1	-	-	-	-	-	-	-	+	-	-	-
ERR1625058	1996-09-17	LOD	CSF	Ia	24	23	4	CC23-A1	-	-	-	-	-	-	-	+	-	-	-
ERR1625059	1996-10-11	EOD	CSF	V	1	1	2	CC1-A	-	-	-	-	-	-	-	+	-	-	-
ERR1625060	1996-10-15	LOD	Blood	III	17	17	6	CC17-A0	-	-	-	-	-	-	-	+	-	-	-
ERR1625061	1996-10-16	EOD	CSF	Ib	12	10	1	CC10-B	-	-	-	-	-	-	-	-	-	-	-
ERR1625062	1996-10-18	LOD	Blood	Ia	24	23	4	CC23-A1	-	-	-	-	-	-	-	+	-	-	-
ERR1625063	1996-10-21	EOD	CSF	III	19	19	3	CC19-A	-	-	-	-	-	-	-	+	-	-	-
ERR1625064	1996-11-07	EOD	Blood	II	12	10	1	CC10-A	-	-	-	-	-	-	-	-	+	-	-
ERR1625066	1996-11-30	LOD	CSF	III	19	19	3	CC19-A	-	-	-	-	-	-	-	+	-	-	-
ERR1625067	1996-12-03	EOD	Blood	Ia	23	23	4	CC23-A1	-	-	-	-	-	-	-	+	-	-	-
ERR1625068	1996-12-10	LOD	CSF	III	1604	N/D	5	N/D	-	-	-	-	-	-	-	-	-	-	-
ERR1625069	1996-12-12	EOD	Blood	Ia	23	23	4	CC23-A1	-	-	-	-	-	-	-	+	-	-	-
ERR1625070	1996-12-24	EOD	Blood	III	17	17	6	CC17-A0	-	-	-	-	-	-	-	+	-	-	-
ERR1625071	1996-12-18	EOD	Blood	II	1605	1	2	CC1-C	-	-	-	-	-	-	-	+	-	-	-
ERR1625072	1997-01-13	EOD	Blood	III	17	17	6	CC17-B	-	-	-	-	-	-	-	+	-	-	-
ERR1625075	1997-02-20	EOD	CSF	Ia	23	23	4	CC23-B	-	-	-	-	-	-	-	+	-	-	-
ERR1625076	1997-03-12	EOD	Blood	V	26	26	5	N/D	-	-	-	-	-	-	-	+	-	-	-
ERR1625077	1997-04-05	LOD	CSF	Ia	23	23	4	CC23-A1	-	-	-	-	-	-	-	+	-	-	-
ERR1625078	1997-04-01	EOD	Blood	III	1532	17	6	CC17-B	-	-	-	-	-	-	-	+	-	-	-
ERR1625079	1997-04-06	LOD	CSF	III	19	19	3	CC19-A	-	-	-	-	-	-	-	+	-	-	-
ERR1625080	1997-04-10	LOD	Blood	III	17	17	6	CC17-A0	-	-	-	-	-	-	-	-	-	-	-
ERR1625083	1997-05-09	EOD	Blood	II	28	19	3	CC19-D	-	-	-	-	-	-	-	-	-	-	-
ERR1625084	1997-05-01	EOD	Blood	III	106	19	3	CC19-A	-	-	-	-	-	-	-	-	+	-	-
ERR1625085	1997-06-02	LOD	CSF	III	17	17	6	CC17-A0	-	-	-	-	-	-	-	+	-	-	-
ERR1625086	1997-05-03	LOD	Blood	III	17	17	6	CC17-A0	-	-	-	-	-	-	-	+	-	-	-
ERR1625089	1997-06-21	EOD	CSF	III	17	17	6	CC17-A0	-	-	-	-	-	-	-	-	-	-	-
ERR1625090	1997-07-01	LOD	Blood	III	19	19	3	CC19-A	-	-	-	-	-	-	-	-	-	-	-
ERR1625091	1997-07-03	EOD	Blood	Ia	23	23	4	CC23-A0	-	-	-	-	-	-	-	+	-	-	-
ERR1625092	1997-07-11	LOD	CSF	III	19	19	3	CC19-B	-	-	-	-	-	-	-	+	-	-	-
ERR1625093	1997-07-24	EOD	Blood	Ia	23	23	4	CC23-A1	-	-	-	-	-	-	-	+	-	-	-
ERR1625094	1997-07-24	EOD	Blood	Ib	8	10	1	CC10-C	-	-	-	-	-	-	-	+	-	-	-
ERR1625095	1997-08-08	LOD	CSF	III	19	19	3	CC19-B	-	-	-	-	-	-	-	+	-	-	-
ERR1625096	1997-08-14	LOD	CSF	III	17	17	6	CC17-A0	-	-	-	-	-	-	-	+	-	-	-
ERR1625097	1997-08-16	EOD	Blood	Ia	23	23	4	CC23-B	-	-	-	-	-	-	-	-	-	-	-
ERR1625098	1997-08-21	EOD	CSF	III	19	19	3	CC19-A	-	-	-	-	-	-	-	+	-	-	-
ERR1625099	1997-08-26	EOD	CSF	III	17	17	6	CC17-A2	-	-	-	-	-	-	-	+	-	+	-
ERR1625100	1997-08-25	EOD	Blood	VI	1	1	2	CC1-F	-	-	-	-	-	-	-	+	-	-	-
ERR1625101	1997-10-05	EOD	Blood	III	167	1	2	CC1-F	-	-	-	-	-	-	-	+	-	-	-
ERR1625102	1997-10-17	EOD	CSF	III	17	17	6	CC17-A1	-	-	-	-	-	-	-	+	-	-	-
ERR1625103	1997-10-16	EOD	CSF	III	17	17	6	CC17-A1	-	-	-	-	-	-	-	+	-	-	-
ERR1625105	1987-08-31	LOD	CSF	III	17	17	6	CC17-A0	-	-	-	-	-	-	-	+	-	-	-
ERR1625106	1987-09-20	LOD	CSF	III	19	19	3	CC19-A	-	-	-	-	-	-	-	+	-	-	-
ERR1625107	1987-09-28	EOD	Blood	III	19	19	3	CC19-A	-	-	-	-	-	-	-	+	-	-	-
ERR1625108	1987-10-02	LOD	CSF	Ib	8	10	1	CC10-C	-	-	-	-	-	-	-	+	-	-	-
ERR1625109	1987-10-10	EOD	CSF	Ib	10	10	1	CC10-C	-	-	-	-	-	-	-	-	-	-	-
ERR1625110	1987-10-21	EOD	CSF	Ib	12	10	1	CC10-B	-	-	-	-	-	-	-	-	-	-	-
ERR1625111	1987-10-21	EOD	CSF	Ib	12	10	1	CC10-B	-	-	-	-	-	-	-	-	-	-	-
ERR1625112	1997-11-21	EOD	Blood	Ia	23	23	4	CC23-B	-	-	-	-	-	-	-	-	-	-	-
ERR1625113	1997-12-04	EOD	Blood	III	17	17	6	CC17-A0	-	-	-	-	-	-	-	+	-	-	-
ERR1625114	1997-12-06	EOD	Blood	III	19	19	3	CC19-A	-	-	-	-	-	-	-	+	-	-	-
ERR1625115	1997-12-16	EOD	Blood	III	19	19	3	CC19-A	-	-	-	-	-	-	-	-	-	-	-
ERR1625116	1997-12-20	LOD	CSF	Ia	23	23	4	CC23-A1	-	-	-	-	-	-	-	+	-	-	-
ERR1625117	1997-12-19	EOD	CSF	III	19	19	3	CC19-B	-	-	-	-	-	-	-	+	-	-	-
ERR1625118	1998-01-05	EOD	Blood	Ib	10	10	1	CC10-C	-	-	-	-	-	-	-	-	-	-	-
ERR1625119	1998-01-19	EOD	Blood	Ia	23	23	4	CC23-B	-	-	-	-	-	-	-	+	-	-	-
ERR1625120	1998-02-03	EOD	CSF	III	27	19	3	CC19-A	-	-	-	-	-	-	-	-	+	-	-
ERR1625121	1998-02-02	LOD	CSF	III	17	17	6	CC17-B	-	-	-	-	-	-	-	+	-	-	-
ERR1625122	1998-02-07	EOD	CSF	III	27	19	3	CC19-A	-	-	-	-	-	-	-	-	+	-	-
ERR1625123	1998-02-13	EOD	CSF	III	17	17	6	CC17-A0	-	-	-	-	-	-	-	+	-	-	-
ERR1625124	1998-03-04	EOD	Blood	Ia	933	249	5	N/D	-	-	-	-	-	-	-	-	-	-	-
ERR1625125	1998-03-14	EOD	CSF	III	17	17	6	CC17-A0	-	-	-	-	-	-	-	+	-	-	-
ERR1625126	1998-03-11	EOD	Blood	Ib	8	10	1	CC10-C	-	-	-	-	-	-	-	+	-	-	-
ERR1625127	1998-04-14	EOD	Blood	III	19	19	3	CC19-B	-	-	-	-	-	-	-	+	-	-	-
ERR1625128	1998-04-29	LOD	CSF	III	17	17	6	CC17-A0	-	-	-	-	-	-	-	+	-	-	-
ERR1625129	1998-04-28	EOD	Blood	Ia	23	23	4	CC23-B	-	-	-	-	-	-	-	+	-	-	-
ERR1625130	1998-06-06	EOD	Blood	V	1	1	2	CC1-A	-	-	-	-	-	-	-	+	-	-	-
ERR1625131	1998-06-10	EOD	Blood	III	19	19	3	CC19-C	-	-	-	-	-	-	-	-	-	-	-
ERR1625132	1998-06-20	LOD	CSF	III	17	17	6	CC17-A1	-	-	-	-	-	-	-	+	-	-	-
ERR1625133	1998-07-05	EOD	CSF	III	17	17	6	CC17-B	-	-	-	-	-	-	-	+	-	-	-
ERR1625134	1998-07-17	LOD	Blood	III	17	17	6	CC17-A1	-	-	-	-	-	-	-	+	-	-	-
ERR1625135	1998-07-29	EOD	Blood	Ia	24	23	4	CC23-A1	-	-	-	-	-	-	-	+	-	-	-
ERR1625136	1998-08-03	EOD	Blood	III	19	19	3	CC19-A	-	-	-	-	-	-	-	+	-	-	-
ERR1625137	1998-08-11	EOD	Blood	II	2	1	2	CC1-C	-	-	-	-	-	-	-	+	-	-	-
ERR1625138	1998-08-12	EOD	Blood	Ia	23	23	4	CC23-A0	-	-	-	-	-	-	-	+	-	-	-
ERR1625139	1998-08-24	LOD	CSF	Ia	23	23	4	CC23-A1	-	-	-	-	-	-	-	+	-	-	-
ERR1625141	1998-09-12	EOD	CSF	III	17	17	6	CC17-B	-	-	-	-	-	-	-	+	-	-	-
ERR1625142	1998-09-15	EOD	Blood	Ia	23	23	4	CC23-B	-	-	-	-	-	-	-	+	-	-	-
ERR1625143	1998-09-17	EOD	Blood	Ib	8	10	1	CC10-C	-	-	-	-	-	-	-	-	-	-	-
ERR1625144	1998-09-18	EOD	Blood	V	1	1	2	CC1-A	-	+	-	-	-	-	-	+	-	-	-
ERR1625145	1998-09-18	EOD	Blood	V	7	10	1	CC10-A	-	-	-	-	-	-	-	+	-	-	-
ERR1625146	1998-09-23	EOD	Blood	Ib	10	10	1	CC10-C	-	-	-	-	-	-	-	-	-	-	-
ERR1625147	1998-10-15	EOD	CSF	V	1579	26	5	N/D	-	-	+	+	-	-	-	+	-	-	-
ERR1625148	1998-10-18	EOD	Blood	III	19	19	3	CC19-B	-	-	-	-	-	-	-	+	-	-	-
ERR1625149	1998-10-30	EOD	Blood	III	17	17	6	CC17-B	-	-	-	-	-	-	-	+	-	-	-
ERR1625150	1998-11-10	EOD	Blood	II	2	1	2	CC1-C	-	-	-	-	-	-	-	-	-	-	+
ERR1625151	1998-11-22	EOD	CSF	III	19	19	3	CC19-A	-	-	-	-	-	-	-	+	-	-	-
ERR1625152	1998-11-11	LOD	Blood	III	17	17	6	CC17-A0	-	-	-	-	-	-	-	+	-	-	-
ERR1625153	1998-12-07	LOD	Blood	III	17	17	6	CC17-A0	-	-	-	-	-	-	-	+	-	-	-
ERR1625155	1998-11-28	EOD	Blood	Ia	7	10	1	CC10-A	-	-	-	-	-	-	-	+	-	-	-
ERR1625156	1998-12-12	EOD	Blood	Ia	23	23	4	CC23-A1	-	-	-	-	-	-	-	+	-	-	-
ERR1625157	1998-12-03	LOD	Blood	V	1	1	2	CC1-A	+	-	-	-	-	-	-	+	-	-	-
ERR1625158	1999-01-07	LOD	Blood	III	17	17	6	CC17-A1	-	-	-	-	-	-	-	+	-	-	-
ERR1625159	1999-01-11	EOD	CSF	Ia	4	1	2	CC1-D	-	-	-	-	-	-	-	-	-	-	-
ERR1625160	1999-01-15	EOD	Blood	Ia	23	23	4	CC23-A1	-	-	-	-	-	-	-	+	-	-	-
ERR1625161	1999-01-20	LOD	CSF	III	19	19	3	CC19-C	-	-	-	-	-	-	-	+	-	-	-
ERR1625162	1999-02-04	LOD	CSF	III	17	17	6	CC17-A0	-	-	-	-	-	-	-	+	-	-	-
ERR1625163	1999-02-17	EOD	Blood	III	1299	17	6	CC17-A0	-	-	-	-	-	-	-	+	-	-	-
ERR1625164	1999-02-17	EOD	CSF	III	17	17	6	CC17-B	-	-	-	-	-	-	-	+	-	-	-
ERR1625165	1999-02-18	EOD	Blood	III	19	19	3	CC19-A	-	-	-	-	-	-	-	+	-	-	-
ERR1625166	1999-02-25	LOD	Blood	Ia	23	23	4	CC23-A0	-	-	-	-	-	-	-	+	-	-	-
ERR1625167	1999-03-01	LOD	Blood	III	17	17	6	CC17-A0	-	-	-	-	-	-	-	+	-	-	-
ERR1625168	1999-03-17	EOD	Blood	III	19	19	3	CC19-C	-	-	-	-	-	-	-	-	-	-	-
ERR1625169	1999-03-19	LOD	CSF	III	17	17	6	CC17-A0	-	-	-	-	-	-	-	+	-	-	-
ERR1625170	1999-03-19	EOD	CSF	III	19	19	3	CC19-B	-	-	-	-	-	-	-	+	-	-	-
ERR1625172	1999-04-16	LOD	CSF	III	19	19	3	CC19-A	-	-	-	-	-	-	-	+	-	-	-
ERR1625173	1999-04-19	LOD	Blood	III	19	19	3	CC19-B	-	-	-	-	-	-	-	+	-	-	-
ERR1625174	1999-04-27	EOD	Blood	Ia	23	N/D	5	N/D	-	-	-	-	-	-	-	-	-	-	-
ERR1625176	1999-04-29	EOD	Blood	V	110	19	3	CC19-B	-	-	-	-	-	-	-	+	-	-	-
ERR1625178	1999-05-10	LOD	CSF	Ia	23	23	4	CC23-A1	-	-	-	-	-	-	-	+	-	-	-
ERR1625179	1999-05-11	LOD	CSF	Ia	23	23	4	CC23-A1	-	-	-	-	-	-	-	+	-	-	-
ERR1625180	1999-05-18	LOD	Blood	III	27	19	3	CC19-A	-	-	-	-	-	-	-	-	+	-	-
ERR1625181	1999-05-25	LOD	Blood	Ib	10	10	1	CC10-C	-	-	-	-	-	-	-	-	-	-	-
ERR1625182	1999-05-28	LOD	CSF	III	19	19	3	CC19-A	-	-	-	-	-	-	-	+	-	-	-
ERR1625183	1999-05-31	LOD	Blood	V	1	1	2	CC1-A	+	-	-	-	-	-	-	+	-	-	-
ERR1625184	1999-06-02	LOD	CSF	IV	291	17	6	CC17-C	-	-	-	-	-	-	-	+	-	-	-
ERR1625185	1999-06-22	EOD	Blood	III	19	19	3	CC19-A	-	-	-	-	-	-	-	-	-	-	-
ERR1625186	1999-06-23	LOD	CSF	III	19	19	3	CC19-A	-	-	-	-	-	-	-	+	-	-	-
ERR1625187	1999-06-30	LOD	CSF	III	17	17	6	CC17-A1	-	-	-	-	-	-	-	+	-	-	-
ERR1625188	1999-07-05	EOD	Blood	III	17	17	6	CC17-A0	-	-	-	-	-	-	-	+	-	-	-
ERR1625189	1999-07-07	EOD	CSF	III	19	19	3	CC19-A	-	-	-	-	-	-	-	+	-	-	-
ERR1625190	1999-07-19	LOD	Blood	II	12	10	1	CC10-B	-	-	-	-	-	-	-	-	-	-	-
ERR1625191	1999-07-20	LOD	Blood	III	17	17	6	CC17-A1	-	-	-	-	-	-	-	+	-	-	-
ERR1625192	1999-07-27	LOD	CSF	III	19	19	3	CC19-A	-	-	-	-	-	-	-	+	-	-	-
ERR1625194	1999-08-11	EOD	Blood	Ia	23	23	4	CC23-B	-	-	-	-	-	-	-	+	-	-	-
ERR1625195	1999-08-17	LOD	Blood	III	17	17	6	CC17-A0	-	-	-	-	-	-	-	+	-	-	-
ERR1625196	1999-08-20	EOD	CSF	Ia	23	23	4	CC23-A0	-	-	-	-	-	-	-	+	-	-	-
ERR1625197	1999-08-26	LOD	CSF	III	19	19	3	CC19-A	-	-	-	-	-	-	-	+	-	-	-
ERR1625198	1999-09-08	LOD	CSF	III	148	17	6	CC17-A0	-	-	-	-	-	-	-	+	-	-	-
ERR1625199	1999-10-07	EOD	Blood	III	1535	19	3	CC19-A	-	-	-	-	-	-	-	+	-	-	-
ERR1625200	1987-10-27	LOD	Blood	Ib	1580	10	1	CC10-E	-	-	-	-	-	-	-	-	-	-	-
ERR1625201	1987-10-20	LOD	Blood	III	27	19	3	CC19-A	-	-	-	-	-	-	-	-	+	-	-
ERR1625202	1987-10-20	EOD	Blood	Ib	12	10	1	CC10-B	-	-	-	-	-	-	-	-	-	-	-
ERR1625205	1987-11-21	LOD	CSF	III	19	19	3	CC19-B	-	-	-	-	-	-	-	+	-	-	-
ERR1625206	1987-11-20	EOD	Blood	Ia	23	23	4	CC23-A0	-	-	-	-	-	-	-	-	-	-	-
ERR1625207	1999-10-20	LOD	CSF	III	17	17	6	CC17-B	-	-	-	-	-	-	-	+	-	-	-
ERR1625208	1999-10-20	LOD	Blood	III	23	N/D	5	N/D	-	-	-	-	-	-	-	-	-	-	-
ERR1625209	1999-11-02	LOD	Blood	III	17	17	6	CC17-A0	-	-	-	-	-	-	-	+	-	-	-
ERR1625210	1999-11-15	LOD	CSF	III	17	17	6	CC17-A2	-	-	-	-	-	-	-	+	-	+	-
ERR1625211	1999-11-18	EOD	CSF	III	19	19	3	CC19-A	-	-	-	-	-	-	-	+	-	-	-
ERR1625212	1999-12-09	EOD	Blood	Ia	23	23	4	CC23-B	-	-	-	-	-	-	-	+	-	-	-
ERR1625213	1999-12-21	LOD	CSF	III	17	17	6	CC17-A0	-	-	-	-	-	-	-	+	-	-	-
ERR1625214	1999-12-21	EOD	Blood	Ia	7	10	1	CC10-A	-	-	-	-	-	-	-	-	-	-	-
ERR1625215	1999-12-22	LOD	CSF	III	17	17	6	CC17-A1	-	-	-	-	-	-	-	+	-	-	-
ERR1625216	1999-12-23	EOD	Blood	Ia	23	23	4	CC23-B	-	-	-	-	-	-	-	+	-	-	-
ERR1625217	1999-12-30	LOD	CSF	III	148	17	6	CC17-A0	-	-	-	-	-	-	-	+	-	-	-
ERR1625218	2000-01-04	EOD	Blood	III	19	19	3	CC19-A	-	-	-	-	-	-	-	+	-	-	-
ERR1625219	2000-01-17	EOD	CSF	Ib	536	10	1	CC10-C	-	-	-	-	-	-	-	+	-	-	-
ERR1625221	2000-01-23	EOD	Blood	III	23	N/D	5	N/D	-	-	-	-	-	-	-	-	-	-	-
ERR1625222	2000-02-07	LOD	CSF	III	17	17	6	CC17-A2	-	-	-	-	-	-	-	+	-	+	-
ERR1625223	2000-01-03	LOD	CSF	III	17	17	6	CC17-A2	-	-	-	-	-	-	-	+	-	+	-
ERR1625224	2000-03-19	LOD	CSF	III	17	17	6	CC17-A1	-	-	-	-	-	-	-	+	-	-	-
ERR1625226	2000-03-26	LOD	Blood	III	NT	19	3	CC19-A	-	-	-	-	-	-	-	+	-	-	-
ERR1625227	2000-03-25	LOD	CSF	V	2	1	2	CC1-A	-	-	-	-	-	-	-	+	-	-	-
ERR1625228	2000-04-01	EOD	Blood	III	17	17	6	CC17-A2	-	-	-	-	-	-	-	+	-	+	-
ERR1625229	2000-04-13	EOD	CSF	III	17	17	6	CC17-A1	-	-	-	-	-	-	-	+	-	-	-
ERR1625230	2000-04-16	EOD	Blood	III	19	19	3	CC19-B	-	-	-	-	-	-	-	+	-	-	-
ERR1625231	2000-04-21	EOD	Blood	Ia	23	23	4	CC23-B	-	-	-	-	-	-	-	+	-	-	-
ERR1625232	2000-04-25	LOD	Blood	III	17	17	6	CC17-A0	-	-	-	-	-	-	-	+	-	-	-
ERR1625233	2000-05-05	EOD	CSF	III	17	17	6	CC17-A0	-	-	-	-	-	-	-	+	-	-	-
ERR1625234	2000-05-19	EOD	Blood	Ia	23	23	4	CC23-A1	-	-	-	-	-	-	-	+	-	-	-
ERR1625235	2000-05-23	LOD	Blood	Ia	23	23	4	CC23-A1	-	-	-	-	-	-	-	+	-	-	-
ERR1625236	2000-06-04	EOD	Blood	Ia	144	23	4	CC23-B	-	-	-	-	-	-	-	+	-	-	-
ERR1625237	2000-06-03	LOD	CSF	III	1584	17	6	CC17-A0	-	-	-	-	-	-	-	+	-	-	-
ERR1625239	2000-06-18	EOD	Blood	III	19	19	3	CC19-A	-	-	-	-	-	-	-	+	-	-	-
ERR1625240	2000-06-27	EOD	Blood	III	19	19	3	CC19-A	-	-	-	-	-	-	-	+	-	-	-
ERR1625242	2000-06-29	LOD	Blood	V	19	19	3	CC19-B	-	-	-	-	-	-	-	+	-	-	-
ERR1625243	2000-07-12	LOD	CSF	III	17	17	6	CC17-A1	-	-	-	-	-	-	-	+	-	-	-
ERR1625244	2000-07-06	EOD	CSF	III	19	19	3	CC19-B	-	-	-	-	-	-	-	+	-	-	-
ERR1625245	2000-07-09	EOD	Blood	IV	2	1	2	CC1-A	-	-	-	-	-	-	-	+	-	-	-
ERR1625246	2000-07-14	EOD	Blood	Ia	23	23	4	CC23-A0	-	-	-	-	-	-	-	-	-	-	-
ERR1625247	2000-07-15	EOD	Blood	II	10	10	1	CC10-D	-	-	-	-	-	-	-	+	-	-	-
ERR1625248	2000-07-18	EOD	Blood	Ib	12	10	1	CC10-A	-	-	-	-	-	-	-	-	-	-	-
ERR1625249	2000-08-05	EOD	Blood	V	110	19	3	CC19-B	-	-	-	-	-	-	-	+	-	-	-
ERR1625250	2000-07-31	EOD	CSF	III	19	19	3	CC19-A	-	-	-	-	-	-	-	+	-	-	-
ERR1625251	2000-08-15	LOD	Blood	III	17	17	6	CC17-B	-	+	-	-	-	-	-	+	-	-	-
ERR1625252	2000-09-06	EOD	CSF	III	1585	17	6	CC17-A1	-	-	-	-	-	-	-	+	-	-	-
ERR1625253	2000-09-21	LOD	CSF	Ia	23	23	4	CC23-A0	-	-	+	+	-	-	-	+	-	-	-
ERR1625254	2000-09-21	LOD	CSF	III	17	17	6	CC17-A1	-	-	-	-	-	-	-	+	-	-	-
ERR1625255	2000-09-28	EOD	CSF	III	17	17	6	CC17-A2	-	-	-	-	-	-	-	-	-	-	-
ERR1625256	2000-09-30	EOD	Blood	III	17	17	6	CC17-B	-	-	-	-	-	-	-	+	-	-	-
ERR1625257	2000-10-02	LOD	CSF	III	17	17	6	CC17-A1	-	-	-	-	-	-	-	+	-	-	-
ERR1625258	2000-10-09	EOD	Blood	III	19	19	3	CC19-A	-	-	-	-	-	-	-	+	-	-	-
ERR1625259	2000-10-09	EOD	Blood	IX	130	130	5	N/D	-	-	-	-	-	-	-	-	-	-	-
ERR1625261	2000-10-22	LOD	Blood	III	17	17	6	CC17-A0	-	-	-	-	-	-	-	+	-	-	-
ERR1625262	2000-10-30	LOD	CSF	III	19	19	3	CC19-A	-	-	-	-	-	-	-	-	-	-	-
ERR1625263	2000-10-30	EOD	Blood	Ia	1569	10	1	CC10-A	-	-	-	-	-	-	-	-	-	-	-
ERR1625264	2000-10-31	EOD	Blood	III	17	17	6	CC17-A0	-	-	-	-	-	-	-	+	-	-	-
ERR1625265	2000-11-14	EOD	Blood	III	17	17	6	CC17-A0	-	-	-	-	-	-	-	+	-	-	-
ERR1625267	2000-12-04	LOD	Blood	III	17	17	6	CC17-A1	-	-	-	-	-	-	-	+	-	-	-
ERR1625268	2000-12-06	EOD	Blood	III	17	17	6	CC17-A0	-	-	-	-	-	-	-	+	-	-	-
ERR1625269	2000-12-11	EOD	CSF	Ia	24	23	4	CC23-A1	-	-	-	-	-	-	-	+	-	-	-
ERR1625270	2000-12-21	EOD	Blood	Ib	10	10	1	CC10-D	-	-	-	-	-	-	-	+	-	-	-
ERR1625271	2000-12-29	LOD	CSF	III	19	19	3	CC19-A	-	-	-	-	-	-	-	+	-	-	-
ERR1625272	2000-12-28	EOD	Blood	II	22	22	5	N/D	-	-	-	-	-	-	-	+	-	-	-
ERR1625273	2001-01-04	EOD	Blood	Ia	23	23	4	CC23-A1	-	-	-	-	-	-	-	+	-	-	-
ERR1625274	2001-01-12	EOD	Blood	Ia	1559	1	2	CC1-D	-	-	-	-	-	-	-	+	-	-	-
ERR1625275	2001-01-27	EOD	Blood	IV	10	10	1	CC10-D	-	-	-	-	-	-	-	+	-	-	-
ERR1625276	2001-02-01	EOD	CSF	III	19	19	3	CC19-A	-	-	-	-	-	-	-	+	-	-	-
ERR1625277	2001-02-19	EOD	CSF	III	27	19	3	CC19-A	-	-	-	-	-	-	-	-	+	-	-
ERR1625278	2001-02-27	LOD	CSF	III	17	17	6	CC17-B	-	-	-	-	-	-	-	+	-	-	-
ERR1625279	2001-02-22	LOD	Blood	III	17	17	6	CC17-A0	-	-	-	-	-	-	-	+	-	-	-
ERR1625281	2001-03-05	EOD	Blood	III	19	19	3	CC19-A	-	-	-	-	-	-	-	+	-	-	-
ERR1625282	2001-03-13	LOD	Blood	IV	459	1	2	CC1-B	-	+	-	-	-	-	-	+	-	-	-
ERR1625283	2001-03-10	LOD	Blood	III	17	17	6	CC17-A0	-	-	-	-	-	-	-	+	-	-	-
ERR1625284	2001-04-11	LOD	CSF	III	17	17	6	CC17-A2	-	-	-	-	-	-	-	+	-	+	-
ERR1625285	2001-04-06	EOD	Blood	Ib	12	10	1	CC10-A	-	-	-	-	-	-	-	-	-	-	-
ERR1625286	2001-04-20	LOD	Blood	II	12	10	1	CC10-B	-	-	-	-	-	-	-	+	-	-	-
ERR1625287	2001-04-17	EOD	CSF	III	328	19	3	CC19-B	-	-	-	-	-	-	-	+	-	-	-
ERR1625288	2001-04-16	LOD	Blood	III	17	17	6	CC17-A2	-	-	-	-	-	-	-	+	-	+	-
ERR1625289	2001-04-20	LOD	CSF	III	19	19	3	CC19-B	-	-	-	-	-	-	-	+	-	-	-
ERR1625290	2001-05-05	EOD	CSF	III	17	17	6	CC17-B	-	-	-	-	-	-	-	+	-	-	-
ERR1625291	2001-05-07	EOD	Blood	III	17	17	6	CC17-B	-	-	-	-	-	-	-	+	-	-	-
ERR1625292	2001-05-11	LOD	CSF	III	17	17	6	CC17-A0	-	-	-	-	-	-	-	+	-	-	-
ERR1625293	2001-05-14	LOD	Blood	Ia	24	23	4	CC23-A1	-	-	+	+	-	-	-	+	-	-	-
ERR1625294	2001-05-17	LOD	CSF	III	17	17	6	CC17-B	-	-	-	-	-	-	-	+	-	-	-
ERR1625295	1987-12-08	EOD	Blood	Ib	12	10	1	CC10-B	-	-	-	-	-	-	-	-	-	-	-
ERR1625298	1987-12-28	LOD	Blood	III	17	17	6	CC17-A0	-	-	-	-	-	-	-	+	-	-	-
ERR1625299	1987-12-28	EOD	CSF	Ib	6	10	1	CC10-E	-	-	-	-	-	-	-	-	-	-	-
ERR1625300	1988-01-14	EOD	CSF	III	27	19	3	CC19-A	-	-	-	-	-	-	-	-	+	-	-
ERR1625301	1988-01-16	LOD	CSF	III	19	19	3	CC19-A	-	-	-	-	-	-	-	+	-	-	-
ERR1625302	2001-06-03	EOD	Blood	V	1	1	2	CC1-A	-	-	-	-	-	-	-	+	-	-	-
ERR1625303	2001-07-08	LOD	CSF	III	17	17	6	CC17-A0	-	-	-	-	-	-	-	+	-	-	-
ERR1625304	2001-07-23	EOD	Blood	II	28	19	3	CC19-D	+	-	-	-	-	-	-	+	-	-	-
ERR1625305	2001-07-31	EOD	Blood	V	1	1	2	CC1-A	-	-	-	-	-	-	-	+	-	-	-
ERR1625306	2001-08-04	EOD	Blood	III	17	17	6	CC17-A0	-	-	-	-	-	-	-	+	-	-	-
ERR1625307	2001-08-09	LOD	Blood	III	17	17	6	CC17-A0	-	-	-	-	-	-	-	+	-	-	-
ERR1625308	2001-08-09	LOD	CSF	III	23	N/D	5	N/D	-	-	-	-	-	-	-	-	-	-	-
ERR1625311	2001-10-10	EOD	Blood	III	17	17	6	CC17-A0	-	-	-	-	-	-	-	+	-	-	-
ERR1625312	2001-10-17	EOD	Blood	Ia	24	23	4	CC23-A1	-	-	-	-	-	-	-	+	-	-	-
ERR1625313	2001-10-17	EOD	Blood	III	19	19	3	CC19-A	-	-	-	-	-	-	-	+	-	-	-
ERR1625314	2001-10-17	EOD	Blood	II	28	19	3	CC19-D	-	-	-	-	-	-	-	+	-	-	-
ERR1625315	2001-09-20	EOD	Blood	III	17	17	6	CC17-A0	-	-	-	-	-	-	-	+	-	-	-
ERR1625317	2001-11-08	LOD	CSF	III	18	17	6	CC17-A0	-	-	-	-	-	-	-	+	-	-	-
ERR1625318	2001-11-09	EOD	Blood	III	19	19	3	CC19-A	-	-	-	-	-	-	-	+	-	-	-
ERR1625319	2001-11-16	LOD	Blood	III	17	17	6	CC17-A1	-	-	-	-	-	-	-	+	-	-	-
ERR1625320	2001-11-13	EOD	Blood	IV	196	1	2	CC1-B	-	-	-	-	-	-	-	+	-	-	-
ERR1625321	2001-11-19	LOD	Blood	Ia	23	23	4	CC23-A1	-	-	-	-	-	-	-	+	-	-	-
ERR1625322	2001-11-15	EOD	Blood	Ia	23	23	4	CC23-A0	-	-	-	-	-	-	-	-	-	-	-
ERR1625323	2001-11-22	LOD	Blood	III	997	19	3	CC19-A	-	-	-	-	-	-	-	+	-	-	-
ERR1625324	2001-11-24	EOD	CSF	III	17	17	6	CC17-A2	-	-	-	+	-	-	-	+	-	+	-
ERR1625325	2001-11-30	EOD	Blood	Ia	24	23	4	CC23-A1	-	-	-	-	-	-	-	+	-	-	-
ERR1625326	2001-12-12	EOD	Blood	III	19	19	3	CC19-A	-	-	-	-	-	-	-	-	-	-	-
ERR1625327	2001-12-31	LOD	Blood	III	17	17	6	CC17-A1	-	-	-	-	-	-	-	+	-	-	-
ERR1625328	2001-12-19	LOD	CSF	III	19	19	3	CC19-A	-	-	-	-	-	-	-	+	-	-	-
ERR1625329	2002-01-06	LOD	Blood	III	17	17	6	CC17-A1	-	-	-	-	-	-	-	+	-	-	-
ERR1625330	2002-01-04	EOD	CSF	III	17	17	6	CC17-B	-	-	-	-	-	-	-	+	-	-	-
ERR1625331	2002-01-08	LOD	Blood	III	17	17	6	CC17-A1	-	-	-	-	-	-	-	+	-	-	-
ERR1625333	2002-01-22	EOD	Blood	Ib	8	10	1	CC10-C	-	-	-	-	-	-	-	+	-	-	-
ERR1625334	2002-01-26	EOD	Blood	V	1	1	2	CC1-A	-	-	-	-	-	-	-	+	-	-	-
ERR1625335	2002-01-27	LOD	CSF	III	19	19	3	CC19-B	-	-	-	-	-	-	-	+	-	-	-
ERR1625336	2002-02-13	EOD	Blood	II	751	10	1	CC10-E	-	-	-	-	-	-	-	-	-	-	-
ERR1625337	2002-02-16	EOD	CSF	III	17	17	6	CC17-B	-	-	-	-	-	-	-	+	-	-	-
ERR1625338	2002-02-19	LOD	CSF	III	27	19	3	CC19-A	-	-	-	-	-	-	-	-	+	-	-
ERR1625340	2002-02-25	EOD	Blood	III	12	10	1	CC10-A	-	-	-	-	-	-	-	+	-	-	-
ERR1625341	2002-03-02	EOD	Blood	III	17	17	6	CC17-B	-	-	-	-	-	-	-	+	-	-	-
ERR1625342	2002-03-09	EOD	Blood	III	19	19	3	CC19-A	-	-	-	-	-	-	-	+	-	-	-
ERR1625343	2002-03-14	EOD	Blood	V	10	10	1	CC10-D	-	-	-	-	-	-	-	+	-	-	-
ERR1625345	2002-03-18	EOD	CSF	V	1	1	2	CC1-A	-	-	-	-	-	-	-	+	-	-	-
ERR1625346	2002-03-25	LOD	CSF	III	17	17	6	CC17-A1	-	-	-	-	-	-	-	+	-	-	-
ERR1625347	2002-03-24	EOD	Blood	Ia	23	23	4	CC23-A1	-	-	-	-	-	-	-	+	-	-	-
ERR1625348	2002-03-28	LOD	CSF	III	17	17	6	CC17-A0	-	-	-	-	-	-	-	+	-	-	-
ERR1625349	2002-04-06	EOD	CSF	III	1540	19	3	CC19-A	-	-	-	-	-	-	-	+	-	-	-
ERR1625351	2002-04-09	LOD	CSF	Ib	8	10	1	CC10-C	-	-	-	-	-	-	-	+	-	-	-
ERR1625352	2002-04-12	EOD	CSF	III	19	19	3	CC19-B	-	-	-	-	-	-	-	+	-	-	-
ERR1625353	2002-04-13	EOD	CSF	Ia	144	23	4	CC23-B	-	-	+	+	-	-	-	+	-	-	-
ERR1625354	2002-05-03	LOD	Blood	IV	2	1	2	CC1-B	-	-	-	-	-	-	-	-	-	-	-
ERR1625355	2002-05-09	EOD	Blood	II	2	1	2	CC1-C	-	-	-	-	-	-	-	-	-	-	-
ERR1625356	2002-05-11	LOD	CSF	III	17	17	6	CC17-A0	-	-	-	-	-	-	-	+	-	-	-
ERR1625357	2002-05-16	EOD	Blood	V	1	1	2	CC1-A	-	-	-	-	-	-	-	+	-	-	-
ERR1625358	2002-05-24	EOD	Blood	Ia	1590	23	4	CC23-A1	-	-	-	-	-	-	-	+	-	-	-
ERR1625359	2002-05-30	LOD	Blood	Ia	7	10	1	CC10-A	-	-	-	-	-	-	-	-	-	-	-
ERR1625361	2002-07-03	LOD	Blood	Ia	23	23	4	CC23-A1	-	-	-	-	-	-	-	+	-	-	-
ERR1625362	2002-07-11	EOD	CSF	III	19	19	3	CC19-A	-	-	-	-	-	-	-	+	-	-	-
ERR1625363	2002-07-06	EOD	Blood	VII	1	1	2	CC1-E	-	-	-	-	-	-	-	+	-	-	-
ERR1625364	2002-07-20	LOD	CSF	III	19	19	3	CC19-A	-	-	-	-	-	-	-	+	-	-	-
ERR1625365	2002-07-17	EOD	Blood	III	19	19	3	CC19-A	-	-	-	-	-	-	-	+	-	-	-
ERR1625366	2002-07-21	EOD	CSF	III	19	19	3	CC19-B	-	-	-	-	-	-	-	+	-	-	-
ERR1625367	2002-08-16	EOD	CSF	III	17	17	6	CC17-A1	-	-	-	-	-	-	-	+	-	-	-
ERR1625368	2002-08-30	EOD	Blood	III	27	19	3	CC19-A	-	-	-	-	-	-	-	-	+	-	-
ERR1625369	2002-08-31	LOD	CSF	Ib	10	10	1	CC10-D	-	-	-	-	-	-	-	+	-	-	-
ERR1625370	2002-09-05	EOD	CSF	III	484	17	6	CC17-B	-	-	+	-	-	-	-	+	-	-	-
ERR1625371	2002-09-20	EOD	Blood	V	1	1	2	CC1-A	+	-	-	-	-	-	-	+	-	-	-
ERR1625372	2002-10-23	LOD	CSF	III	17	17	6	CC17-B	-	-	+	+	-	-	-	+	-	-	-
ERR1625373	2002-10-20	LOD	CSF	III	17	17	6	CC17-A1	-	-	-	-	-	-	-	+	-	-	-
ERR1625376	2002-10-23	EOD	Blood	III	19	19	3	CC19-B	-	-	-	-	-	-	-	+	-	-	-
ERR1625377	2002-10-23	EOD	Blood	III	17	17	6	CC17-A0	-	-	-	-	-	-	-	+	-	-	-
ERR1625378	2002-11-01	LOD	Blood	III	1004	17	6	CC17-B	-	-	-	-	-	-	-	+	-	-	-
ERR1625379	2002-11-09	EOD	Blood	III	19	19	3	CC19-A	-	-	-	-	-	-	-	+	-	-	-
ERR1625381	2002-11-15	LOD	Blood	II	28	19	3	CC19-D	-	-	-	-	-	-	-	+	-	-	-
ERR1625382	2002-11-26	EOD	Blood	III	27	19	3	CC19-A	-	-	-	-	-	-	-	-	+	-	-
ERR1625383	2002-12-04	LOD	Blood	III	17	17	6	CC17-A1	-	-	-	-	-	-	-	+	-	-	-
ERR1625384	2002-12-19	EOD	Blood	II	2	1	2	CC1-C	-	-	-	-	-	-	-	+	-	-	-
ERR1625385	2003-01-06	EOD	Blood	II	12	10	1	CC10-B	-	-	-	-	-	-	-	+	-	-	-
ERR1625386	2003-01-07	EOD	Blood	Ib	10	10	1	CC10-C	-	-	-	-	-	-	-	-	-	-	-
ERR1625387	2003-01-08	LOD	Blood	III	17	17	6	CC17-A2	-	-	-	-	-	-	-	+	-	+	-
ERR1625388	2003-01-13	LOD	CSF	III	17	17	6	CC17-A0	-	-	-	-	-	-	-	+	-	-	-
ERR1625391	1988-01-23	EOD	CSF	III	19	19	3	CC19-A	-	-	-	-	-	-	-	+	-	-	-
ERR1625392	1988-02-05	EOD	Blood	III	19	19	3	CC19-A	-	-	-	-	-	-	-	+	-	-	-
ERR1625393	1988-03-01	EOD	CSF	III	17	17	6	CC17-A0	-	-	-	-	-	-	-	+	-	-	-
ERR1625394	1988-03-10	EOD	Blood	Ib	12	10	1	CC10-B	-	-	-	-	-	-	-	-	-	-	-
ERR1625395	1988-03-19	EOD	Blood	II	1572	19	3	CC19-C	-	-	-	-	-	-	-	+	-	-	-
ERR1625396	1988-03-16	EOD	CSF	III	1561	17	6	CC17-B	-	-	-	-	-	-	-	+	-	-	-
ERR1625397	2003-01-14	EOD	Blood	III	17	17	6	CC17-A1	-	-	-	-	-	-	-	+	-	-	-
ERR1625398	2003-01-20	EOD	CSF	III	17	17	6	CC17-A0	-	-	-	-	-	-	-	+	-	-	-
ERR1625399	2003-02-04	EOD	Blood	II	28	19	3	CC19-D	-	-	-	-	-	-	-	+	-	-	-
ERR1625400	2003-02-07	EOD	Blood	IV	196	1	2	CC1-B	-	-	-	-	-	-	-	+	-	-	-
ERR1625401	2003-01-17	EOD	Blood	III	17	17	6	CC17-A0	-	-	-	-	-	-	-	+	-	-	-
ERR1625402	2003-02-13	LOD	CSF	III	17	17	6	CC17-A1	-	-	+	+	-	-	-	+	-	-	-
ERR1625403	2003-02-14	LOD	CSF	III	17	17	6	CC17-A1	-	-	-	-	-	-	-	+	-	-	-
ERR1625404	2003-02-19	EOD	CSF	Ia	23	23	4	CC23-A1	-	-	-	-	-	-	-	+	-	-	-
ERR1625405	2003-02-24	LOD	CSF	Ib	10	10	1	CC10-D	-	-	-	-	-	-	-	+	-	-	-
ERR1625406	2003-02-21	LOD	Blood	Ib	10	10	1	CC10-D	-	-	-	-	-	-	-	+	-	-	-
ERR1625407	2003-03-05	EOD	Blood	III	17	17	6	CC17-A1	-	-	-	-	-	-	-	+	-	-	-
ERR1625408	2003-03-23	EOD	CSF	III	1537	17	6	CC17-B	-	-	-	-	-	-	-	+	-	-	-
ERR1625409	2003-03-26	EOD	Blood	V	7	10	1	CC10-A	-	-	-	-	-	-	-	+	-	-	-
ERR1625410	2003-03-29	EOD	Blood	Ia	23	23	4	CC23-A0	-	-	-	-	-	-	-	+	-	-	-
ERR1625411	2003-04-06	EOD	Blood	III	17	17	6	CC17-C	-	-	-	-	-	-	-	+	-	-	-
ERR1625412	2003-04-14	LOD	Blood	II	28	19	3	CC19-D	-	-	-	-	-	-	-	-	+	-	-
ERR1625414	2003-04-15	EOD	Blood	II	19	19	3	CC19-C	-	-	-	-	-	-	-	+	-	-	-
ERR1625415	2003-04-20	EOD	Blood	II	12	10	1	CC10-B	-	-	-	-	-	-	-	+	-	-	-
ERR1625416	2003-04-24	EOD	Blood	Ia	23	23	4	CC23-B	-	-	-	-	-	-	-	-	-	-	-
ERR1625417	2003-04-27	EOD	Blood	III	17	17	6	CC17-B	-	-	-	-	-	-	-	+	-	-	-
ERR1625418	2003-05-06	EOD	Blood	IX	130	130	5	N/D	-	-	-	-	-	-	-	-	-	-	-
ERR1625419	2003-05-14	EOD	Blood	III	19	19	3	CC19-A	-	-	-	-	-	-	-	+	-	-	-
ERR1625421	2003-05-22	EOD	Blood	Ia	23	23	4	CC23-B	-	-	-	-	-	-	-	+	-	-	-
ERR1625422	2003-05-29	EOD	Blood	III	148	17	6	CC17-A0	-	-	-	-	-	-	-	+	-	-	-
ERR1625423	2003-06-08	EOD	CSF	III	1586	17	6	CC17-B	-	-	-	-	-	-	-	+	-	-	-
ERR1625424	2003-06-11	EOD	Blood	III	17	17	6	CC17-A1	-	-	-	-	-	-	-	+	-	-	-
ERR1625425	2003-06-13	EOD	Blood	Ib	1570	10	1	CC10-B	-	-	-	-	-	-	-	-	-	-	-
ERR1625426	2003-06-01	EOD	Blood	Ib	1571	10	1	CC10-D	-	-	-	-	-	-	-	-	-	-	-
ERR1625427	2003-06-23	LOD	Blood	II	2	1	2	CC1-C	-	-	-	-	-	-	-	-	-	-	+
ERR1625428	2003-06-21	LOD	CSF	III	19	19	3	CC19-A	-	-	-	-	-	-	-	-	-	-	-
ERR1625429	2003-06-22	EOD	CSF	III	17	17	6	CC17-A2	-	-	-	-	-	-	-	-	-	-	-
ERR1625431	2003-07-07	EOD	Blood	Ia	23	23	4	CC23-B	-	-	-	-	-	-	-	+	-	-	-
ERR1625432	2003-07-10	EOD	CSF	Ia	23	23	4	CC23-A0	-	-	-	-	-	-	-	+	-	-	-
ERR1625433	2003-07-10	EOD	Blood	III	19	19	3	CC19-A	-	-	-	-	-	-	-	-	-	-	-
ERR1625435	2003-08-09	EOD	Blood	III	17	17	6	CC17-A1	-	-	-	-	-	-	-	+	-	-	-
ERR1625436	2003-08-09	LOD	CSF	III	19	19	3	CC19-A	-	-	-	-	-	-	-	-	-	-	-
ERR1625438	2003-07-16	LOD	Blood	III	17	17	6	CC17-A2	-	-	-	-	-	-	-	-	-	-	-
ERR1625439	2003-08-27	EOD	Blood	Ia	4	1	2	CC1-D	-	-	-	-	-	-	-	+	-	-	-
ERR1625440	2003-09-18	EOD	Blood	Ia	23	23	4	CC23-B	-	-	-	-	-	-	-	+	-	-	-
ERR1625441	2003-09-17	EOD	Blood	III	19	19	3	CC19-B	-	-	-	-	-	-	-	+	-	-	-
ERR1625442	2003-09-17	EOD	Blood	III	19	19	3	CC19-B	-	-	-	-	-	-	-	+	-	-	-
ERR1625443	2003-09-18	EOD	Blood	Ia	7	10	1	CC10-A	-	-	-	-	-	-	-	-	-	-	-
ERR1625444	2003-09-18	EOD	CSF	III	27	19	3	CC19-A	+	-	-	-	-	-	-	-	+	-	-
ERR1625445	2003-09-19	EOD	Blood	Ia	24	23	4	CC23-A1	-	-	-	-	-	-	-	+	-	-	-
ERR1625447	2003-09-27	LOD	CSF	III	19	19	3	CC19-A	-	-	-	-	-	-	-	+	-	-	-
ERR1625448	2003-10-01	EOD	Blood	Ib	8	10	1	CC10-C	-	-	-	-	-	-	-	+	-	-	-
ERR1625449	2003-10-09	EOD	Blood	IV	196	1	2	CC1-B	-	-	-	-	-	-	-	+	-	-	-
ERR1625450	2003-11-07	LOD	Blood	III	17	17	6	CC17-A1	-	-	-	-	-	-	-	+	-	-	-
ERR1625451	2003-11-11	EOD	Blood	V	7	10	1	CC10-A	-	-	-	-	-	-	-	-	-	-	-
ERR1625452	2003-11-16	EOD	Blood	V	1	1	2	CC1-A	-	-	-	-	-	-	-	+	-	-	-
ERR1625453	2003-11-22	EOD	CSF	III	17	17	6	CC17-A1	-	-	-	-	-	-	-	+	-	-	-
ERR1625454	2003-11-28	LOD	Blood	III	17	17	6	CC17-A0	-	-	-	-	-	-	-	+	-	-	-
ERR1625455	2003-11-23	LOD	CSF	III	17	17	6	CC17-A1	-	-	-	-	-	-	-	+	-	-	-
ERR1625456	2003-11-26	EOD	CSF	Ia	23	23	4	CC23-B	-	-	-	-	-	-	-	-	-	-	-
ERR1625457	2003-11-29	EOD	CSF	III	17	17	6	CC17-A0	-	-	-	-	-	-	-	+	-	-	-
ERR1625458	2003-12-10	LOD	CSF	III	17	17	6	CC17-A1	-	-	-	-	-	-	-	+	-	-	-
ERR1625459	2003-12-14	LOD	CSF	III	17	17	6	CC17-A1	-	-	-	-	-	-	-	+	-	-	-
ERR1625460	2003-12-16	LOD	CSF	III	17	17	6	CC17-A1	-	-	-	-	-	-	-	+	-	-	-
ERR1625461	2004-01-05	LOD	CSF	III	17	17	6	CC17-A1	-	-	-	-	-	-	-	+	-	-	-
ERR1625462	2004-01-16	EOD	CSF	V	1	1	2	CC1-A	-	-	-	-	-	-	-	+	-	-	-
ERR1625463	2004-01-17	LOD	Blood	III	17	17	6	CC17-B	-	-	-	-	-	-	-	+	-	-	-
ERR1625464	2004-01-20	LOD	Blood	III	17	17	6	CC17-A0	-	-	-	-	-	-	-	+	-	-	-
ERR1625469	2004-02-10	EOD	CSF	III	17	17	6	CC17-A1	-	-	-	-	-	-	-	+	-	-	-
ERR1625470	2004-02-19	EOD	Blood	III	17	17	6	CC17-A1	-	-	-	-	-	-	-	+	-	-	-
ERR1625471	2004-02-21	EOD	Blood	III	17	17	6	CC17-B	-	-	-	-	-	-	-	+	-	-	-
ERR1625473	2004-03-07	EOD	Blood	III	23	N/D	5	N/D	-	-	-	-	-	-	-	-	-	-	-
ERR1625474	2004-03-18	EOD	Blood	III	19	19	3	CC19-B	-	-	-	-	-	-	-	+	-	-	-
ERR1625475	2004-03-30	LOD	Blood	V	327	19	3	CC19-B	-	-	-	-	-	-	-	+	-	-	-
ERR1625476	2004-04-04	LOD	CSF	III	1538	19	3	CC19-A	-	-	-	-	-	-	-	-	-	-	-
ERR1625477	2004-04-15	EOD	Blood	III	19	19	3	CC19-C	-	-	-	-	-	-	-	-	-	-	-
ERR1625478	2004-04-20	EOD	CSF	III	17	17	6	CC17-A1	-	-	-	-	-	-	-	+	-	-	-
ERR1625479	2004-04-23	EOD	Blood	III	17	17	6	CC17-A0	-	+	-	-	-	-	-	+	-	-	-
ERR1625480	2004-05-14	EOD	CSF	III	1537	17	6	CC17-B	-	-	-	-	-	-	-	+	-	-	-
ERR1625481	2004-05-30	EOD	CSF	Ib	10	10	1	CC10-C	-	-	-	-	-	-	-	-	-	-	-
ERR1625482	2004-06-15	LOD	CSF	III	17	17	6	CC17-A1	-	-	-	-	-	-	-	+	-	-	-
ERR1625483	2004-06-30	LOD	CSF	Ia	23	23	4	CC23-A1	-	-	-	-	-	-	-	+	-	-	-
ERR1625484	2004-07-03	LOD	CSF	Ib	12	10	1	CC10-B	-	-	-	-	-	-	-	-	-	-	-
ERR1625485	1988-04-04	EOD	Blood	IV	196	1	2	CC1-B	-	-	-	-	-	-	-	+	-	-	-
ERR1625486	1988-04-06	LOD	CSF	Ia	7	10	1	CC10-A	-	-	-	-	-	-	-	-	-	-	-
ERR1625488	1988-04-15	EOD	Blood	III	106	19	3	CC19-A	+	-	-	-	-	-	-	-	+	-	-
ERR1625489	1988-05-02	LOD	CSF	Ib	10	10	1	CC10-D	-	-	-	-	-	-	-	-	-	-	-
ERR1625490	1988-05-12	EOD	CSF	III	27	19	3	CC19-A	-	-	-	-	-	-	-	-	+	-	-
ERR1625491	1988-06-10	LOD	CSF	Ia	7	10	1	CC10-A	-	-	-	-	-	-	-	-	-	-	-
ERR1659680	2013-02-25	EOD	Blood	Ib	12	10	1	CC10-B	+	-	-	-	+	-	+	-	+	-	-
ERR1659681	2013-03-10	EOD	Blood	Ia	23	23	4	CC23-A1	-	-	-	-	-	-	-	+	-	-	-
ERR1659683	2013-03-20	EOD	Blood	III	1563	19	3	CC19-A	-	-	-	-	-	-	-	+	-	-	-
ERR1659684	2013-03-21	EOD	Blood	II	1	1	2	CC1-A	-	-	-	-	-	-	-	+	-	-	-
ERR1659685	2013-04-01	LOD	CSF	III	27	19	3	CC19-A	-	-	-	-	-	-	-	-	+	-	-
ERR1659686	2013-04-07	EOD	Blood	Ia	498	23	4	CC23-A1	-	-	-	-	-	-	-	+	-	-	-
ERR1659687	2013-04-06	LOD	Blood	III	17	17	6	CC17-A1	-	-	-	-	-	-	-	+	-	-	-
ERR1659688	2013-04-09	EOD	Blood	III	17	17	6	CC17-A1	-	-	-	-	-	-	-	+	-	-	-
ERR1659689	2013-04-12	EOD	Blood	III	17	17	6	CC17-A2	-	-	-	-	-	-	-	+	-	+	-
ERR1659690	2013-04-21	LOD	Blood	III	17	17	6	CC17-A0	-	-	-	-	-	-	-	-	-	-	-
ERR1659691	2013-04-18	EOD	Blood	III	17	17	6	CC17-B	-	-	-	-	-	-	-	+	-	-	-
ERR1659692	2013-04-21	LOD	CSF	III	287	17	6	CC17-B	-	-	-	-	-	-	-	+	-	-	-
ERR1659693	2013-04-21	EOD	Blood	Ia	23	23	4	CC23-A0	-	-	-	-	-	-	-	-	-	-	-
ERR1659694	2013-04-29	EOD	CSF	III	17	17	6	CC17-A0	-	-	-	-	-	-	-	+	-	-	-
ERR1659695	2013-04-30	EOD	Blood	II	10	10	1	CC10-D	-	-	-	-	-	-	-	+	-	-	-
ERR1659696	2013-05-07	LOD	CSF	III	148	17	6	CC17-A0	-	-	-	-	-	-	-	+	-	-	-
ERR1659697	2013-05-11	LOD	Blood	III	17	17	6	CC17-A1	-	-	-	-	-	-	-	+	-	-	-
ERR1659698	2013-05-09	LOD	Blood	III	17	17	6	CC17-A2	+	-	-	-	-	-	-	-	+	-	-
ERR1659699	2013-05-12	LOD	CSF	Ia	144	23	4	CC23-B	-	-	-	-	-	-	-	+	-	-	-
ERR1659700	2013-05-07	EOD	Blood	IV	196	1	2	CC1-B	-	-	-	-	-	-	-	+	-	-	-
ERR1659701	2013-05-17	EOD	Blood	Ib	12	10	1	CC10-B	-	-	-	-	-	-	-	-	-	-	-
ERR1659702	2013-05-30	EOD	Blood	Ib	12	10	1	CC10-B	-	-	-	-	-	-	-	-	-	-	-
ERR1659703	2013-05-31	EOD	Blood	III	17	17	6	CC17-A2	+	-	-	-	-	-	-	-	+	-	-
ERR1659704	2013-06-06	EOD	Blood	Ia	144	23	4	CC23-B	-	-	-	-	-	-	-	+	-	-	-
ERR1659705	2013-06-09	EOD	Blood	Ia	23	23	4	CC23-A0	-	-	-	-	-	-	-	-	-	-	-
ERR1659706	2013-06-16	EOD	Blood	V	1	1	2	CC1-A	+	-	-	-	-	-	-	+	-	-	-
ERR1659707	2013-06-20	EOD	Blood	V	23	23	4	CC23-B	-	-	-	-	-	-	-	+	-	-	-
ERR1659708	2013-06-22	EOD	Blood	III	19	19	3	CC19-C	-	-	-	-	-	-	-	-	-	-	-
ERR1659709	2013-06-30	LOD	CSF	Ia	24	23	4	CC23-A1	-	-	-	-	-	-	-	+	-	-	-
ERR1659711	2013-07-23	LOD	Blood	III	17	17	6	CC17-A1	-	-	-	-	-	-	-	+	-	-	-
ERR1659712	2013-07-27	EOD	Blood	III	17	17	6	CC17-A1	-	-	-	-	-	-	-	+	-	-	-
ERR1659713	2013-07-27	EOD	Blood	Ib	1370	10	1	CC10-B	+	-	-	-	-	-	-	-	+	-	-
ERR1659714	2013-08-03	LOD	CSF	III	17	17	6	CC17-A1	-	-	-	-	-	-	-	+	-	-	-
ERR1659715	2013-08-08	EOD	Blood	III	19	19	3	CC19-C	-	-	-	-	-	-	-	+	-	-	-
ERR1659716	2013-08-08	LOD	CSF	III	17	17	6	CC17-A1	-	-	-	-	-	-	-	+	-	-	-
ERR1659717	2013-08-17	EOD	Blood	Ib	8	10	1	CC10-C	-	-	-	-	-	-	-	+	-	-	-
ERR1659719	2013-09-02	EOD	Blood	Ia	498	23	4	CC23-A1	-	-	-	-	-	-	-	+	-	-	-
ERR1659720	2013-08-31	EOD	Blood	Ia	23	23	4	CC23-A1	-	-	-	-	-	-	-	+	-	-	-
ERR1659721	2013-09-25	LOD	Blood	III	17	17	6	CC17-A1	-	-	-	-	-	-	-	+	-	-	-
ERR1659722	2013-10-02	LOD	CSF	Ia	23	23	4	CC23-A1	-	-	-	-	-	-	-	+	-	-	-
ERR1659723	2013-10-05	LOD	Blood	III	1339	17	6	CC17-A1	-	-	-	-	-	-	-	+	-	-	-
ERR1659724	2013-10-07	EOD	Blood	Ia	23	23	4	CC23-A0	-	-	-	-	-	-	-	+	-	-	-
ERR1659725	2013-10-11	LOD	Blood	III	17	17	6	CC17-A1	-	-	-	-	-	-	-	+	-	-	-
ERR1659726	2013-10-12	EOD	CSF	Ia	23	23	4	CC23-A1	-	-	-	-	-	+	-	+	-	-	-
ERR1659727	2013-10-20	EOD	Blood	Ib	8	10	1	CC10-C	-	-	-	-	-	-	-	+	-	-	-
ERR1659728	2013-10-24	LOD	Blood	III	17	17	6	CC17-A1	-	-	-	-	-	-	-	+	-	-	-
ERR1659729	2013-10-28	EOD	Blood	IV	196	1	2	CC1-B	-	-	-	-	-	-	-	+	-	-	-
ERR1659730	2013-11-04	EOD	Blood	Ia	23	23	4	CC23-A0	-	-	+	+	-	-	-	+	-	-	-
ERR1659731	2013-11-08	EOD	Blood	Ia	144	23	4	CC23-B	-	-	-	-	-	-	-	+	-	-	-
ERR1659732	2013-11-09	LOD	CSF	III	17	17	6	CC17-A2	+	-	-	-	-	-	-	-	+	-	-
ERR1659733	2013-11-07	EOD	Blood	III	19	19	3	CC19-A	-	-	-	-	-	-	-	-	-	-	-
ERR1659735	2013-12-22	LOD	CSF	Ib	8	10	1	CC10-C	-	-	-	-	-	-	-	+	-	-	-
ERR1659736	2014-01-04	EOD	CSF	III	17	17	6	CC17-A1	-	-	-	-	-	-	-	+	-	-	-
ERR1659737	2014-01-12	LOD	Blood	III	1573	17	6	CC17-A2	+	-	+	+	-	-	-	-	+	-	-
ERR1659738	2014-01-13	EOD	Blood	III	17	17	6	CC17-A1	+	-	-	-	-	-	-	+	+	-	-
ERR1659739	2014-01-19	LOD	CSF	III	17	17	6	CC17-C	-	-	-	-	-	-	-	+	-	-	-
ERR1659740	2014-01-12	LOD	Blood	III	1573	17	6	CC17-A2	+	-	+	+	-	-	-	-	+	-	-
ERR1659741	2014-01-24	EOD	Blood	III	17	17	6	CC17-A1	-	-	+	+	-	-	-	+	-	-	-
ERR1659742	2014-02-03	LOD	Blood	III	17	17	6	CC17-A0	-	-	-	-	-	-	-	+	-	-	-
ERR1659743	2014-02-02	LOD	Blood	III	17	17	6	CC17-A1	-	-	-	-	-	-	-	+	-	-	-
ERR1659744	2014-02-11	LOD	Blood	III	17	17	6	CC17-A1	-	-	-	-	-	-	-	+	-	-	-
ERR1659745	2014-02-08	EOD	Blood	Ia	23	23	4	CC23-A1	-	-	-	-	-	-	-	+	-	-	-
ERR1659746	2014-03-02	LOD	Blood	III	17	17	6	CC17-C	-	-	-	-	-	-	-	+	-	-	-
ERR1659747	2014-03-04	EOD	Blood	IV	196	1	2	CC1-B	-	-	-	-	-	-	-	+	-	-	-
ERR1659748	2014-03-08	EOD	Blood	III	17	17	6	CC17-A1	-	-	-	-	-	-	-	+	-	-	-
ERR1659749	2014-03-10	EOD	Blood	III	NT	19	3	CC19-A	-	-	-	-	-	-	-	+	-	-	-
ERR1659750	2014-03-12	EOD	Blood	Ia	23	23	4	CC23-A1	-	-	-	-	-	-	-	+	-	-	-
ERR1659751	2014-03-13	EOD	Blood	II	8	10	1	CC10-C	-	+	-	-	-	-	-	+	-	-	-
ERR1659752	2014-03-22	LOD	Blood	III	17	17	6	CC17-B	-	-	-	-	-	-	-	+	-	-	-
ERR1659753	2014-03-25	EOD	Blood	III	17	17	6	CC17-A2	+	-	+	+	-	-	-	-	+	-	-
ERR1659754	2014-03-30	EOD	Blood	Ib	1	1	2	CC1-A	-	-	-	-	-	-	-	+	-	-	-
ERR1659755	2014-03-29	EOD	CSF	V	1	1	2	CC1-A	+	-	-	-	-	-	-	+	-	-	-
ERR1659756	2014-04-02	LOD	Blood	VI	1	1	2	CC1-F	-	-	-	-	-	-	-	-	-	-	-
ERR1659757	2014-02-19	EOD	Blood	V	1	1	2	CC1-A	-	-	-	-	-	-	-	+	-	-	-
ERR1659758	2014-04-17	LOD	CSF	III	17	17	6	CC17-A0	-	-	-	-	-	-	-	-	-	-	-
ERR1659759	2014-04-26	EOD	Blood	II	19	19	3	CC19-C	-	-	-	-	-	-	-	+	-	-	-
ERR1659760	2014-04-28	EOD	Blood	III	17	17	6	CC17-A1	-	-	-	-	-	-	-	+	-	-	-
ERR1659761	2014-04-28	LOD	CSF	III	17	17	6	CC17-A2	+	-	-	-	-	-	-	-	+	-	-
ERR1659762	2014-04-29	EOD	Blood	III	17	17	6	CC17-A1	-	-	-	-	-	-	-	+	-	-	-
ERR1659763	2014-05-05	LOD	CSF	III	17	17	6	CC17-A1	-	-	-	-	-	-	-	+	-	-	-
ERR1659764	2014-05-17	EOD	Blood	III	17	17	6	CC17-B	-	-	-	-	-	-	-	-	-	-	-
ERR1659765	2014-05-18	LOD	Blood	III	17	17	6	CC17-A1	-	-	-	-	-	-	-	+	-	-	-
ERR1659766	2014-05-20	LOD	CSF	III	19	19	3	CC19-B	+	-	-	-	-	+	-	-	+	-	-
ERR1659767	2014-05-25	EOD	CSF	III	17	17	6	CC17-C	-	-	-	-	-	-	-	+	-	-	-
ERR1659769	2015-11-20	LOD	Blood	Ia	24	23	4	CC23-A1	-	-	-	-	-	-	-	+	-	-	-
ERR1659770	2015-12-01	EOD	CSF	Ia	23	23	4	CC23-B	-	-	-	-	-	-	-	+	-	-	-
ERR1659771	2015-12-06	EOD	Blood	III	17	17	6	CC17-A1	-	-	-	-	-	-	-	+	-	-	-
ERR1659772	2015-12-13	LOD	Blood	III	17	17	6	CC17-A1	-	-	-	-	-	-	-	+	-	-	-
ERR1659773	2015-12-15	LOD	Blood	III	27	19	3	CC19-A	+	-	-	-	-	-	-	-	+	-	-
ERR1659774	2015-12-20	EOD	Blood	III	17	17	6	CC17-C	-	-	-	-	-	-	-	-	-	-	-
ERR1659775	2014-05-28	EOD	Blood	III	17	17	6	CC17-A2	+	-	+	+	-	-	-	-	+	-	-
ERR1659776	2014-05-26	EOD	CSF	III	27	19	3	CC19-A	+	-	-	-	-	-	-	-	+	-	-
ERR1659777	2014-06-07	EOD	Blood	III	17	17	6	CC17-A1	+	-	-	-	-	-	-	+	+	-	-
ERR1659778	2014-06-10	LOD	Blood	III	17	17	6	CC17-A1	-	-	-	-	-	-	-	+	-	-	-
ERR1659779	2014-06-14	EOD	Blood	III	19	19	3	CC19-B	-	-	-	-	-	-	-	-	-	-	-
ERR1659780	2014-06-21	EOD	Blood	III	17	17	6	CC17-B	-	-	-	-	-	-	-	+	-	-	-
ERR1659781	2014-07-01	EOD	CSF	III	17	17	6	CC17-A1	-	-	-	-	-	-	-	+	-	-	-
ERR1659782	2014-07-03	LOD	CSF	III	17	17	6	CC17-A1	-	-	-	-	-	-	-	+	-	-	-
ERR1659783	2014-07-03	EOD	Blood	III	17	17	6	CC17-A2	+	-	+	+	-	-	-	-	+	-	-
ERR1659784	2014-07-02	EOD	Blood	III	529	19	3	CC19-A	-	-	-	-	-	-	-	-	+	-	-
ERR1659785	2014-07-23	EOD	CSF	III	1423	17	6	CC17-A1	-	-	-	-	-	-	-	+	-	-	-
ERR1659786	2014-08-03	EOD	Blood	Ia	23	23	4	CC23-A1	-	-	-	-	-	-	-	+	-	-	-
ERR1659787	2014-08-27	EOD	Blood	V	110	19	3	CC19-B	-	-	-	-	-	-	-	+	-	-	-
ERR1659788	2014-09-03	EOD	Blood	II	1562	10	1	CC10-D	-	-	-	-	-	-	-	+	-	-	-
ERR1659789	2014-09-10	EOD	Blood	II	19	19	3	CC19-C	-	-	-	-	-	-	-	-	-	-	-
ERR1659790	2014-09-10	EOD	Blood	II	12	10	1	CC10-A	-	-	-	-	-	-	-	-	+	-	-
ERR1659791	2014-09-18	EOD	Blood	III	17	17	6	CC17-A1	-	-	-	-	-	-	-	+	-	-	-
ERR1659792	2014-09-22	EOD	Blood	III	17	17	6	CC17-A2	+	-	-	-	-	-	-	-	+	-	-
ERR1659793	2014-09-26	EOD	Blood	III	27	19	3	CC19-A	-	-	-	-	-	-	-	-	+	-	-
ERR1659794	2014-10-03	EOD	Blood	III	19	19	3	CC19-B	-	-	-	-	-	-	-	+	-	-	-
ERR1659795	2014-10-09	LOD	CSF	III	19	19	3	CC19-B	+	-	-	-	-	+	-	-	+	-	-
ERR1659796	2014-10-17	LOD	Blood	Ia	144	23	4	CC23-B	-	-	-	-	-	-	-	+	-	-	-
ERR1659797	2014-10-13	EOD	Blood	Ia	88	N/D	5	N/D	-	-	-	-	-	-	-	-	-	-	-
ERR1659798	2014-10-15	EOD	CSF	III	17	17	6	CC17-A1	-	-	-	-	-	-	-	+	-	-	-
ERR1659799	2014-10-19	EOD	Blood	V	1	1	2	CC1-A	+	-	-	-	-	-	-	+	-	-	-
ERR1659801	2014-10-28	LOD	Blood	III	17	17	6	CC17-A1	-	-	-	-	-	-	-	+	-	-	-
ERR1659802	2014-11-04	EOD	CSF	III	17	17	6	CC17-A2	+	-	-	-	-	-	-	-	+	-	-
ERR1659803	2014-11-14	EOD	CSF	III	17	17	6	CC17-A2	-	-	-	-	-	-	-	-	-	-	-
ERR1659804	2014-11-13	EOD	CSF	III	287	17	6	CC17-B	-	-	-	-	-	-	-	+	-	-	-
ERR1659805	2014-11-17	EOD	Blood	II	1591	19	3	CC19-A	-	-	-	-	-	-	-	-	+	-	-
ERR1659806	2014-11-17	EOD	Blood	III	17	17	6	CC17-A2	-	-	-	-	-	-	-	-	-	-	-
ERR1659808	2014-12-05	EOD	Blood	III	19	19	3	CC19-B	-	-	-	-	-	-	-	+	-	-	-
ERR1659809	2014-12-04	EOD	CSF	III	19	19	3	CC19-A	-	-	-	-	-	-	-	+	-	-	-
ERR1659810	2014-12-08	EOD	CSF	III	17	17	6	CC17-A1	-	-	-	-	-	-	-	+	-	-	-
ERR1659811	2014-12-19	EOD	CSF	VI	1	1	2	CC1-F	-	-	-	-	-	-	-	-	-	-	-
ERR1659812	2014-12-17	LOD	Blood	III	19	19	3	CC19-A	-	+	-	-	-	-	-	-	-	-	-
ERR1659814	2014-12-28	LOD	Blood	Ib	10	10	1	CC10-C	-	-	-	-	-	-	-	+	-	-	-
ERR1659816	2014-12-30	LOD	Blood	V	7	10	1	CC10-A	-	-	-	-	-	-	-	+	-	-	-
ERR1659817	2015-01-20	LOD	Blood	III	17	17	6	CC17-C	-	-	-	-	-	-	-	+	-	-	-
ERR1659818	2015-01-17	EOD	Blood	III	17	17	6	CC17-A2	+	-	-	-	-	-	-	-	+	-	-
ERR1659819	2015-01-18	EOD	Blood	Ia	23	23	4	CC23-B	-	-	-	-	-	-	-	-	-	-	-
ERR1659820	2015-01-23	EOD	Blood	IV	1189	1	2	CC1-B	-	+	-	-	-	-	-	-	-	-	-
ERR1659821	2015-01-26	LOD	CSF	Ia	144	23	4	CC23-B	-	-	-	-	-	-	-	+	-	-	-
ERR1659822	2015-02-06	EOD	CSF	Ia	23	23	4	CC23-A0	-	-	-	-	-	+	-	+	-	-	-
ERR1659823	2015-02-06	LOD	Blood	III	17	17	6	CC17-A1	-	-	-	-	-	-	-	+	-	-	-
ERR1659825	2015-01-29	EOD	Blood	Ia	23	23	4	CC23-A1	-	-	-	-	-	-	-	+	-	-	-
ERR1659826	2015-02-02	LOD	Blood	III	17	17	6	CC17-A1	-	-	-	-	-	-	-	+	-	-	-
ERR1659827	2015-01-29	LOD	Blood	III	17	17	6	CC17-A1	-	-	-	-	-	-	-	+	-	-	-
ERR1659828	2015-02-19	LOD	CSF	III	17	17	6	CC17-A1	-	-	-	-	-	-	-	+	-	-	-
ERR1659830	2015-03-06	EOD	Blood	III	19	19	3	CC19-B	-	-	-	-	-	-	-	-	-	-	-
ERR1659831	2015-03-09	EOD	Blood	II	22	22	5	N/D	-	-	-	-	-	-	-	+	-	-	-
ERR1659832	2015-03-14	EOD	Blood	III	17	17	6	CC17-A2	+	-	+	+	-	-	-	-	+	-	-
ERR1659833	2015-03-14	EOD	Blood	III	19	19	3	CC19-A	-	-	-	-	-	-	-	-	-	-	-
ERR1659834	2015-03-16	EOD	Blood	V	1542	10	1	CC10-A	-	-	-	-	-	-	-	-	-	-	-
ERR1659835	2015-03-23	EOD	Blood	II	1587	10	1	CC10-A	-	-	-	-	-	-	-	-	+	-	-
ERR1659836	2015-03-27	LOD	CSF	III	1219	17	6	CC17-A2	-	-	-	-	-	-	-	-	-	-	-
ERR1659837	2015-03-27	EOD	Blood	Ia	23	23	4	CC23-A1	-	-	-	-	-	-	-	+	-	-	-
ERR1659838	2015-03-31	EOD	Blood	III	19	19	3	CC19-B	+	-	-	-	-	-	-	+	-	-	-
ERR1659839	2015-04-09	EOD	Blood	III	17	17	6	CC17-C	-	-	-	-	-	-	-	+	-	-	-
ERR1659840	2015-04-25	EOD	Blood	II	2	1	2	CC1-C	-	-	-	-	-	-	-	-	-	-	-
ERR1659841	2015-04-21	EOD	Blood	II	28	19	3	CC19-D	-	-	-	-	-	-	-	+	-	-	-
ERR1659842	2015-05-11	EOD	CSF	III	17	17	6	CC17-A1	+	-	-	-	-	-	-	+	-	-	-
ERR1659843	2015-05-14	EOD	Blood	III	106	19	3	CC19-A	-	-	-	-	-	-	-	-	+	-	-
ERR1659844	2015-05-19	EOD	Blood	Ia	23	23	4	CC23-A0	-	-	+	+	-	-	-	+	-	-	-
ERR1659845	2015-05-26	LOD	CSF	III	17	17	6	CC17-A1	-	-	-	-	-	-	-	+	-	-	-
ERR1659846	2015-05-30	LOD	CSF	III	17	17	6	CC17-A2	+	-	+	+	-	-	-	-	+	-	-
ERR1659847	2015-06-03	EOD	Blood	Ia	103	103	5	N/D	-	-	-	-	-	-	-	-	+	-	-
ERR1659848	2015-06-17	LOD	CSF	III	17	17	6	CC17-A1	-	-	-	-	-	-	-	+	-	-	-
ERR1659849	2015-06-21	EOD	Blood	III	17	17	6	CC17-A1	-	-	-	-	-	-	-	+	-	-	-
ERR1659850	2015-06-26	EOD	Blood	Ia	23	23	4	CC23-A1	-	-	-	-	-	-	-	+	-	-	-
ERR1659851	2015-07-05	EOD	Blood	Ia	24	23	4	CC23-A1	-	-	-	-	-	-	-	+	-	-	-
ERR1659854	2015-07-26	EOD	Blood	III	17	17	6	CC17-B	-	-	-	-	-	-	-	+	-	-	-
ERR1659856	2015-08-05	EOD	Blood	Ia	23	23	4	CC23-A1	-	-	-	-	-	-	-	+	-	-	-
ERR1659857	2015-08-15	EOD	Blood	Ia	23	23	4	CC23-B	-	-	-	-	-	-	-	-	-	-	-
ERR1659858	2015-08-31	EOD	Blood	Ib	255	10	1	CC10-E	-	-	-	-	-	-	-	+	-	-	-
ERR1659859	2015-09-02	EOD	Blood	III	17	17	6	CC17-B	-	-	-	-	-	-	-	+	-	-	-
ERR1659860	2015-09-16	EOD	CSF	III	17	17	6	CC17-A0	-	-	+	+	-	-	-	+	-	-	-
ERR1659861	2015-09-19	LOD	CSF	III	17	17	6	CC17-A0	-	-	-	-	-	-	-	+	-	-	-
ERR1659862	2015-09-26	EOD	Blood	II	28	19	3	CC19-D	-	-	-	-	-	-	-	+	-	-	-
ERR1659863	2015-12-19	LOD	CSF	III	19	19	3	CC19-B	+	-	+	+	-	-	-	+	-	-	-
ERR1659864	2015-12-26	EOD	Blood	III	19	19	3	CC19-A	-	-	-	-	-	-	-	-	-	-	-
ERR1659865	2015-12-31	LOD	CSF	III	17	17	6	CC17-A1	-	-	-	-	-	-	-	+	-	-	-
ERR1659866	2016-01-11	LOD	Blood	III	17	17	6	CC17-A1	-	-	-	-	-	-	-	+	-	-	-
ERR1659867	2016-01-22	LOD	Blood	III	17	17	6	CC17-A2	-	-	-	-	-	-	-	+	-	+	-
ERR1672372	2004-07-14	EOD	Blood	Ia	144	23	4	CC23-B	-	-	-	-	-	-	-	+	-	-	-
ERR1672373	2004-07-12	EOD	Blood	Ia	23	23	4	CC23-A1	-	-	-	-	-	-	-	+	-	-	-
ERR1672374	2004-07-26	EOD	CSF	III	17	17	6	CC17-A1	-	-	-	-	-	-	-	+	-	-	-
ERR1672375	2004-08-02	EOD	Blood	III	17	17	6	CC17-A1	-	-	-	-	-	-	-	+	-	-	-
ERR1672376	2004-08-04	EOD	Blood	II	19	19	3	CC19-C	-	-	-	-	-	-	-	-	-	-	-
ERR1672377	2004-08-07	EOD	CSF	Ib	8	10	1	CC10-C	-	-	-	-	-	-	-	+	-	-	-
ERR1672378	2004-08-14	EOD	CSF	II	12	10	1	CC10-B	-	-	-	-	-	-	-	-	-	-	-
ERR1672379	2004-08-22	EOD	Blood	II	10	10	1	CC10-D	-	-	-	-	-	-	-	+	-	+	-
ERR1672380	2004-08-30	EOD	CSF	III	19	19	3	CC19-B	-	-	-	-	-	-	-	+	-	-	-
ERR1672381	2004-09-14	EOD	Blood	III	19	19	3	CC19-A	-	-	-	-	-	-	-	+	-	-	-
ERR1672382	2004-02-26	EOD	Blood	Ia	23	23	4	CC23-A0	-	-	-	-	-	-	-	+	-	-	-
ERR1672383	2004-09-15	LOD	Blood	III	17	17	6	CC17-A0	-	-	-	-	-	-	-	+	-	-	-
ERR1672384	2004-10-05	LOD	Blood	III	1581	17	6	CC17-B	-	-	-	-	-	-	-	+	-	-	-
ERR1672385	2004-10-07	EOD	Blood	III	19	19	3	CC19-B	-	-	-	-	-	-	-	+	-	-	-
ERR1672386	2004-10-08	EOD	Blood	Ib	12	10	1	CC10-B	-	-	-	-	-	-	-	-	-	-	-
ERR1672387	2004-10-18	LOD	CSF	III	17	17	6	CC17-B	-	-	-	-	-	-	-	+	-	-	-
ERR1672388	2004-04-08	EOD	Blood	III	17	17	6	CC17-B	-	-	-	-	-	-	-	+	-	-	-
ERR1672389	2004-10-20	EOD	Blood	II	2	1	2	CC1-C	-	-	-	-	-	-	-	AMB	-	-	-
ERR1672390	2004-10-21	LOD	CSF	III	17	17	6	CC17-A1	-	-	-	-	-	-	-	+	-	-	-
ERR1672391	2004-10-31	EOD	CSF	III	27	19	3	CC19-A	+	-	+	+	-	-	-	-	+	-	-
ERR1672392	2004-11-16	LOD	CSF	III	17	17	6	CC17-A1	-	-	-	-	-	-	-	+	-	-	-
ERR1672393	2004-11-19	LOD	CSF	III	17	17	6	CC17-A0	-	-	-	-	-	-	-	+	-	-	-
ERR1672394	2004-11-19	EOD	Blood	Ia	23	23	4	CC23-A0	-	-	-	-	-	-	-	+	-	-	-
ERR1672395	2004-11-21	EOD	CSF	III	1576	17	6	CC17-A2	-	-	-	-	-	-	-	+	-	+	-
ERR1672396	2004-12-06	EOD	Blood	III	17	17	6	CC17-A1	-	-	-	-	-	-	-	+	-	-	-
ERR1672398	2005-02-01	EOD	Blood	II	12	10	1	CC10-B	-	-	-	-	-	-	-	+	-	-	-
ERR1672399	2005-02-10	EOD	Blood	III	17	17	6	CC17-A2	-	-	-	-	-	-	-	+	-	+	-
ERR1672400	2005-02-20	EOD	CSF	III	19	19	3	CC19-B	-	-	-	-	-	-	-	+	-	-	-
ERR1672401	2005-03-03	EOD	Blood	Ia	23	23	4	CC23-A0	-	-	-	-	-	-	-	+	-	-	-
ERR1672402	2005-03-05	EOD	CSF	Ia	23	23	4	CC23-A1	-	-	-	-	-	-	-	+	-	-	-
ERR1672404	2005-03-22	EOD	Blood	V	1	1	2	CC1-A	-	-	-	-	-	-	-	+	-	-	-
ERR1672405	2005-03-27	EOD	Blood	III	27	19	3	CC19-A	-	-	-	-	-	-	-	-	+	-	-
ERR1672406	2005-04-03	EOD	CSF	III	1593	17	6	CC17-A1	-	-	+	+	-	-	-	+	-	-	-
ERR1672407	2005-04-23	LOD	CSF	Ib	10	10	1	CC10-C	-	-	-	-	-	-	-	-	-	-	-
ERR1672408	2005-04-30	LOD	CSF	III	17	17	6	CC17-A2	-	-	-	-	-	-	-	-	-	-	-
ERR1672409	2005-05-20	EOD	Blood	III	27	19	3	CC19-A	-	-	-	-	-	-	-	-	-	-	-
ERR1672410	2005-05-18	EOD	CSF	III	19	19	3	CC19-A	-	+	-	-	-	-	-	-	-	-	-
ERR1672411	2005-05-20	EOD	Blood	Ia	23	23	4	CC23-A0	-	-	-	-	-	-	-	+	-	-	-
ERR1672412	2005-06-03	LOD	CSF	Ia	23	23	4	CC23-A1	-	-	-	-	-	-	-	+	-	-	-
ERR1672413	2005-06-08	EOD	Blood	Ia	23	23	4	CC23-A0	-	-	-	-	-	-	-	+	-	-	-
ERR1672415	2005-06-27	EOD	Blood	III	19	19	3	CC19-B	+	-	-	-	-	-	-	+	-	-	-
ERR1672416	2005-07-08	LOD	Blood	III	17	17	6	CC17-A1	-	-	-	-	-	-	-	+	-	-	-
ERR1672417	2005-07-05	EOD	Blood	III	19	19	3	CC19-B	-	-	-	-	-	-	-	+	-	-	-
ERR1672418	2005-07-10	EOD	Blood	Ia	23	23	4	CC23-B	-	-	-	-	-	-	-	+	-	-	-
ERR1672419	2005-08-01	EOD	Blood	III	17	17	6	CC17-A1	-	-	-	-	-	-	-	+	-	-	-
ERR1672420	2005-08-05	EOD	Blood	II	19	19	3	CC19-C	-	-	-	-	-	-	-	+	-	-	-
ERR1672421	2005-08-05	EOD	Blood	III	19	19	3	CC19-B	-	-	-	-	-	+	-	+	-	-	-
ERR1672422	2005-08-06	LOD	CSF	III	182	19	3	CC19-B	-	-	-	-	-	-	-	+	-	-	-
ERR1672423	2005-08-07	LOD	CSF	Ia	1599	23	4	CC23-A1	-	-	-	-	-	-	-	+	-	-	-
ERR1672424	2005-08-12	EOD	CSF	III	1545	17	6	CC17-A0	-	-	-	-	-	-	-	+	-	-	-
ERR1672425	2005-08-14	EOD	CSF	III	17	17	6	CC17-B	-	-	-	-	-	-	-	+	-	-	-
ERR1672426	2005-08-31	LOD	CSF	III	17	17	6	CC17-A1	-	-	-	-	-	-	-	+	-	-	-
ERR1672427	2005-09-07	EOD	Blood	III	17	17	6	CC17-A1	-	-	-	-	-	-	-	+	-	-	-
ERR1672428	2005-09-26	EOD	Blood	III	17	17	6	CC17-A1	-	-	-	-	-	-	-	+	-	-	-
ERR1672429	2005-10-03	LOD	CSF	III	17	17	6	CC17-A1	-	-	-	-	-	-	-	+	-	-	-
ERR1672430	2005-10-01	LOD	CSF	III	17	17	6	CC17-A1	-	-	-	-	-	-	-	+	-	-	-
ERR1672431	2005-10-16	EOD	Blood	III	19	19	3	CC19-B	-	-	-	-	-	-	-	+	-	-	-
ERR1672432	2005-10-20	EOD	CSF	III	17	17	6	CC17-A0	-	-	-	-	-	-	-	+	-	-	-
ERR1672433	2005-10-20	LOD	Blood	III	17	17	6	CC17-A1	-	-	-	-	-	-	-	+	-	-	-
ERR1672434	2005-11-01	LOD	CSF	III	17	17	6	CC17-A1	-	-	-	-	-	-	-	+	-	-	-
ERR1672435	2005-11-09	LOD	CSF	III	17	17	6	CC17-C	-	-	-	-	-	-	-	+	-	-	-
ERR1672436	2005-11-10	EOD	Blood	Ia	24	23	4	CC23-A1	-	-	-	-	-	-	-	+	-	-	-
ERR1672437	2005-11-08	EOD	Blood	Ia	23	23	4	CC23-B	-	-	-	-	-	-	-	+	-	-	-
ERR1672438	2005-11-22	LOD	Blood	III	17	17	6	CC17-A1	-	-	+	+	-	-	-	+	-	-	-
ERR1672439	2005-11-24	EOD	Blood	Ia	23	23	4	CC23-A1	-	-	+	+	-	-	-	+	-	-	-
ERR1672440	2005-11-27	EOD	CSF	III	19	19	3	CC19-A	-	-	-	-	-	-	-	+	-	-	-
ERR1672441	2005-12-19	EOD	Blood	III	17	17	6	CC17-A1	-	-	-	-	-	-	-	+	-	-	-
ERR1672442	2005-12-19	EOD	Blood	Ia	23	23	4	CC23-A1	-	-	-	-	-	-	-	+	-	-	-
ERR1672443	2005-12-27	LOD	CSF	III	17	17	6	CC17-B	-	-	-	-	-	-	-	+	-	-	-
ERR1672444	2005-12-27	LOD	CSF	III	17	17	6	CC17-A1	-	-	-	-	-	-	-	+	-	-	-
ERR1672446	2006-01-11	LOD	Blood	IX	130	130	5	N/D	-	-	-	-	-	-	-	-	-	-	-
ERR1672447	2006-01-19	EOD	Blood	Ia	24	23	4	CC23-A1	-	-	-	-	-	-	-	+	-	-	-
ERR1672448	2006-01-24	EOD	Blood	III	17	17	6	CC17-B	-	-	-	-	-	-	-	+	-	-	-
ERR1672449	2006-01-31	LOD	CSF	III	17	17	6	CC17-B	-	-	-	-	-	-	-	+	-	-	-
ERR1672450	2006-02-05	EOD	CSF	Ia	23	23	4	CC23-B	-	-	-	-	-	-	-	+	-	-	-
ERR1672451	2006-02-19	EOD	CSF	III	19	19	3	CC19-B	-	-	-	-	-	-	-	+	-	-	-
ERR1672452	2006-03-03	LOD	CSF	III	1498	17	6	CC17-A1	-	-	-	-	-	-	-	+	-	-	-
ERR1672453	2006-03-01	EOD	Blood	III	17	17	6	CC17-A1	-	-	-	-	-	-	-	+	-	-	-
ERR1672454	2006-03-08	EOD	CSF	III	27	19	3	CC19-A	-	-	-	-	-	-	-	-	+	-	-
ERR1672455	2006-03-28	EOD	Blood	Ia	23	23	4	CC23-A0	-	-	-	-	-	-	-	+	-	-	-
ERR1672456	2006-04-04	EOD	Blood	Ia	24	23	4	CC23-A1	-	-	-	-	-	-	-	+	-	-	-
ERR1672457	2006-04-10	LOD	Blood	II	12	10	1	CC10-B	-	-	-	-	-	-	-	+	-	-	-
ERR1672458	2006-04-10	EOD	Blood	III	17	17	6	CC17-A2	-	-	-	-	-	-	-	+	-	+	-
ERR1672459	2006-05-11	LOD	CSF	Ia	1546	23	4	CC23-A0	-	-	-	-	-	-	-	+	-	-	-
ERR1672460	1988-06-15	LOD	CSF	Ia	1609	23	4	CC23-A1	-	-	-	-	-	-	-	+	-	-	-
ERR1672461	1988-06-15	LOD	CSF	III	17	17	6	CC17-A0	-	-	-	-	-	-	-	+	-	-	-
ERR1672462	1988-06-22	EOD	Blood	IV	196	1	2	CC1-B	-	-	-	-	-	-	-	+	-	-	-
ERR1672463	1988-06-26	EOD	Blood	II	2	1	2	CC1-C	-	-	-	-	-	-	-	+	-	-	-
ERR1672465	2006-05-19	LOD	CSF	V	19	19	3	CC19-B	-	-	-	-	-	-	-	+	-	-	-
ERR1672466	2006-06-01	LOD	CSF	III	17	17	6	CC17-A0	-	-	-	-	-	-	-	+	-	-	-
ERR1672467	2006-06-08	EOD	Blood	Ib	12	10	1	CC10-A	-	-	-	-	-	-	-	-	+	-	-
ERR1672468	2006-06-14	EOD	Blood	III	17	17	6	CC17-B	-	-	-	-	-	-	-	+	-	-	-
ERR1672469	2006-06-17	LOD	Blood	III	17	17	6	CC17-A0	-	-	-	-	-	-	-	+	-	-	-
ERR1672470	2006-06-18	EOD	CSF	III	1565	17	6	CC17-B	-	-	-	-	-	-	-	+	-	-	-
ERR1672471	2006-07-02	LOD	CSF	III	19	19	3	CC19-A	-	-	-	-	-	-	-	+	-	-	-
ERR1672472	2006-07-03	LOD	CSF	III	17	17	6	CC17-A1	-	-	-	-	-	-	-	+	-	-	-
ERR1672473	2006-07-10	LOD	Blood	III	17	17	6	CC17-A0	-	-	-	-	-	-	-	+	-	-	-
ERR1672474	2006-07-16	EOD	Blood	Ib	12	10	1	CC10-B	-	-	-	-	-	-	-	-	-	-	-
ERR1672475	2006-04-14	EOD	Blood	V	1	1	2	CC1-A	+	-	-	-	-	-	-	AMB	-	-	-
ERR1672477	2006-07-26	EOD	Blood	III	19	19	3	CC19-C	-	-	-	-	-	-	-	+	-	-	-
ERR1672478	2006-07-31	LOD	CSF	III	17	17	6	CC17-B	-	-	-	-	-	-	-	+	-	-	-
ERR1672479	2006-08-16	EOD	Blood	III	17	17	6	CC17-A1	-	-	-	-	-	-	-	+	-	-	-
ERR1672480	2006-08-19	LOD	Blood	IV	2	1	2	CC1-B	-	-	-	+	-	-	-	+	-	-	-
ERR1672481	2006-08-20	EOD	Blood	IV	2	1	2	CC1-A	-	-	-	-	-	-	-	+	-	-	-
ERR1672482	2006-09-03	EOD	Blood	Ib	8	10	1	CC10-C	-	-	-	-	-	-	-	+	-	-	-
ERR1672483	2006-10-03	EOD	Blood	II	2	1	2	CC1-C	-	-	-	-	-	-	-	+	-	-	-
ERR1672484	2006-10-11	EOD	Blood	Ia	23	23	4	CC23-A1	-	-	-	-	-	-	-	+	-	-	-
ERR1672485	2006-11-09	LOD	CSF	III	1544	19	3	CC19-C	-	-	-	-	-	-	-	+	-	-	-
ERR1672486	2006-11-06	EOD	Blood	Ia	23	23	4	CC23-A1	-	-	-	-	-	-	-	+	-	-	-
ERR1672487	2006-11-08	LOD	CSF	III	17	17	6	CC17-B	-	-	-	-	-	-	-	+	-	-	-
ERR1672488	2006-11-11	EOD	Blood	V	1	1	2	CC1-A	+	-	-	-	-	-	-	+	-	-	-
ERR1672489	2006-11-15	LOD	Blood	III	17	17	6	CC17-A1	-	-	-	-	-	-	-	+	-	-	-
ERR1672490	2006-11-24	EOD	Blood	Ia	23	23	4	CC23-A1	-	-	-	-	-	-	-	+	-	-	-
ERR1672491	2006-11-28	EOD	Blood	III	17	17	6	CC17-A1	-	-	-	-	-	-	-	+	-	-	-
ERR1672492	2006-12-01	EOD	Blood	III	17	17	6	CC17-A0	-	-	-	-	-	-	-	+	-	-	-
ERR1672493	2006-12-13	EOD	Blood	III	17	17	6	CC17-A0	-	-	-	-	-	-	-	+	-	-	-
ERR1672494	2006-12-27	EOD	CSF	III	106	19	3	CC19-A	-	-	-	-	-	-	-	-	+	-	-
ERR1672495	2006-12-30	EOD	Blood	Ia	144	23	4	CC23-B	-	-	-	-	-	-	-	+	-	-	-
ERR1672496	2007-01-02	LOD	CSF	III	1592	17	6	CC17-A0	-	-	-	-	-	-	-	+	-	-	-
ERR1672498	2007-01-19	LOD	Blood	Ia	23	23	4	CC23-A1	-	-	-	-	-	-	-	+	-	-	-
ERR1672499	2007-01-21	LOD	Blood	III	17	17	6	CC17-A1	-	-	-	-	-	-	-	+	-	-	-
ERR1672501	2007-02-14	EOD	Blood	Ia	23	23	4	CC23-B	-	-	-	-	-	-	-	+	-	-	-
ERR1672502	2007-02-19	EOD	Blood	Ia	24	23	4	CC23-A1	-	-	-	-	-	-	-	+	-	-	-
ERR1672503	2007-02-22	LOD	CSF	III	19	19	3	CC19-A	-	-	-	-	-	-	-	+	-	-	-
ERR1672505	2007-02-27	LOD	Blood	Ia	23	23	4	CC23-A1	-	-	-	-	-	-	-	+	-	-	-
ERR1672506	2007-03-15	LOD	CSF	III	17	17	6	CC17-B	-	-	-	-	-	-	-	+	-	-	-
ERR1672507	2007-03-16	EOD	Blood	III	17	17	6	CC17-A1	-	-	-	-	-	-	-	+	-	-	-
ERR1672508	2007-03-23	EOD	Blood	III	19	19	3	CC19-B	-	-	-	-	-	-	-	+	-	-	-
ERR1672509	2007-03-24	LOD	CSF	III	17	17	6	CC17-A1	-	-	-	-	-	-	-	+	-	-	-
ERR1672510	2007-03-30	LOD	Blood	III	17	17	6	CC17-A1	-	-	-	-	-	-	-	+	-	-	-
ERR1672511	2007-03-23	EOD	Blood	III	19	19	3	CC19-B	-	-	-	-	-	-	-	+	-	-	-
ERR1672512	2007-03-28	EOD	Blood	II	19	19	3	CC19-C	-	-	-	-	-	-	-	+	-	-	-
ERR1672513	2007-04-10	LOD	CSF	Ia	23	23	4	CC23-A1	-	-	-	-	-	-	-	+	-	-	-
ERR1672514	2007-04-13	EOD	Blood	VI	1	1	2	CC1-F	-	-	-	-	-	-	-	-	-	-	-
ERR1672515	2007-04-22	EOD	CSF	III	17	17	6	CC17-A0	-	-	-	-	-	-	-	+	-	-	-
ERR1672516	2007-04-29	LOD	CSF	Ia	24	23	4	CC23-A1	-	-	-	-	-	-	-	+	-	-	-
ERR1672517	2007-05-08	EOD	Blood	III	17	17	6	CC17-A1	-	-	-	-	-	-	-	+	-	-	-
ERR1672518	2007-05-10	EOD	Blood	III	17	17	6	CC17-A0	-	-	-	-	-	-	-	+	-	-	-
ERR1672519	2007-05-11	EOD	Blood	III	19	19	3	CC19-A	-	-	-	-	-	-	-	+	-	-	-
ERR1672520	2007-05-12	EOD	Blood	Ia	144	23	4	CC23-B	-	-	-	-	-	-	-	+	-	-	-
ERR1672521	2007-05-26	LOD	Blood	Ia	24	23	4	CC23-A1	-	-	-	-	-	-	-	+	-	-	-
ERR1672522	2007-05-25	LOD	CSF	III	17	17	6	CC17-A1	-	-	-	-	-	-	-	+	-	-	-
ERR1672523	2007-06-14	EOD	CSF	III	17	17	6	CC17-A1	-	-	-	-	-	-	-	+	-	-	-
ERR1672524	2007-06-22	EOD	Blood	III	515	17	6	CC17-A1	-	-	-	-	-	-	-	+	-	-	-
ERR1672525	2007-06-26	EOD	Blood	III	17	17	6	CC17-A0	-	-	-	-	-	-	-	+	-	-	-
ERR1672526	2007-06-26	EOD	Blood	III	17	17	6	CC17-A1	-	-	-	-	-	-	-	+	-	-	-
ERR1672527	2007-07-07	LOD	CSF	III	17	17	6	CC17-A1	-	-	-	-	-	-	-	+	-	-	-
ERR1672528	2007-07-22	EOD	CSF	III	17	17	6	CC17-A1	-	-	-	-	-	-	-	+	-	-	-
ERR1672529	2007-07-26	EOD	Blood	III	19	19	3	CC19-C	-	-	-	-	-	-	-	-	-	-	-
ERR1672531	2007-08-05	LOD	Blood	III	19	19	3	CC19-A	-	-	-	-	-	-	-	-	-	-	-
ERR1672532	2007-08-05	EOD	Blood	III	17	17	6	CC17-A1	-	-	-	-	-	-	-	+	-	-	-
ERR1672533	2007-08-15	EOD	CSF	III	17	17	6	CC17-B	-	-	-	-	-	-	-	+	-	-	-
ERR1672535	2007-09-11	EOD	Blood	III	19	19	3	CC19-A	-	-	-	-	-	-	-	+	-	-	-
ERR1672536	2007-09-18	EOD	Blood	IV	645	1	2	CC1-A	-	-	-	-	-	-	-	-	-	-	-
ERR1672537	2007-09-19	EOD	Blood	Ia	23	23	4	CC23-A0	-	-	-	-	-	-	-	+	-	-	-
ERR1672538	2007-09-25	LOD	Blood	III	19	19	3	CC19-B	+	-	-	-	-	-	-	+	-	-	-
ERR1672539	2007-10-11	LOD	Blood	Ia	4	1	2	CC1-D	-	-	-	-	-	-	-	-	-	-	-
ERR1672540	2007-10-11	EOD	Blood	III	17	17	6	CC17-A1	-	-	-	-	-	-	-	+	-	-	-
ERR1672541	2007-10-26	EOD	CSF	III	23	N/D	5	N/D	-	-	-	-	-	-	-	-	-	-	-
ERR1672543	2007-11-03	LOD	Blood	III	1608	19	3	CC19-A	-	-	-	-	-	-	-	-	-	-	-
ERR1672544	2007-11-01	LOD	CSF	III	17	17	6	CC17-A1	-	-	-	-	-	-	-	+	-	-	-
ERR1672545	2007-11-12	LOD	Blood	III	17	17	6	CC17-A1	-	-	-	-	-	-	-	+	-	-	-
ERR1672546	2007-11-12	EOD	Blood	III	19	19	3	CC19-A	-	-	-	-	-	-	-	-	-	-	-
ERR1672547	2007-11-16	EOD	CSF	III	17	17	6	CC17-A1	-	-	-	-	-	-	-	+	-	-	-
ERR1672548	2007-11-22	EOD	Blood	III	17	17	6	CC17-A2	-	-	-	-	-	-	-	-	-	-	-
ERR1672549	2007-12-01	EOD	CSF	III	17	17	6	CC17-A1	-	-	-	-	-	-	-	+	-	-	-
ERR1672550	2007-12-12	EOD	Blood	V	1575	19	3	CC19-B	-	-	-	-	-	-	-	+	-	-	-
ERR1672551	2007-12-17	LOD	CSF	III	17	17	6	CC17-A1	-	-	-	-	-	-	-	+	-	-	-
ERR1672552	2001-03-09	LOD	Blood	III	17	17	6	CC17-A0	-	-	-	-	-	-	-	+	-	-	-
ERR1672553	2012-04-01	LOD	Blood	Ia	23	23	4	CC23-A0	-	-	+	+	-	-	-	+	-	-	-
ERR1672554	2013-06-23	LOD	Blood	III	17	17	6	CC17-A2	+	-	-	-	-	-	-	-	+	-	-
ERR1672555	2016-01-27	EOD	Blood	III	1564	17	6	CC17-A1	-	-	-	-	-	-	-	+	-	-	-
ERR1672556	2016-01-30	LOD	Blood	Ia	23	23	4	CC23-A1	-	-	-	-	-	-	-	+	-	-	-
ERR1672557	2016-02-08	EOD	Blood	III	17	17	6	CC17-A2	+	-	-	-	-	-	-	-	+	-	-
ERR1672558	2016-02-09	EOD	Blood	IV	196	1	2	CC1-B	-	-	-	-	-	-	-	+	-	-	-
ERR1672559	2007-12-17	EOD	CSF	Ia	24	23	4	CC23-A1	-	-	-	-	-	-	-	+	-	-	-
ERR1672560	2007-12-30	EOD	Blood	Ia	23	23	4	CC23-A1	-	-	-	-	-	-	-	+	-	-	-
ERR1672561	2007-12-30	EOD	Blood	III	19	19	3	CC19-B	-	-	-	-	-	-	-	+	-	-	-
ERR1672562	2008-01-25	LOD	Blood	III	17	17	6	CC17-A1	-	-	-	-	-	-	-	+	-	-	-
ERR1672563	2008-01-31	EOD	Blood	III	17	17	6	CC17-A1	-	-	+	+	-	-	-	+	-	-	-
ERR1672564	2008-02-03	EOD	CSF	III	17	17	6	CC17-A0	-	-	-	-	-	-	-	+	-	-	-
ERR1672565	2008-02-16	LOD	CSF	III	17	17	6	CC17-A1	-	-	-	-	-	-	-	+	-	-	-
ERR1672566	2008-02-27	LOD	Blood	IV	196	1	2	CC1-B	-	-	-	-	-	-	-	-	-	-	-
ERR1672567	2008-02-20	EOD	Blood	III	19	19	3	CC19-A	-	-	-	-	-	-	-	+	-	-	-
ERR1672568	2008-02-29	EOD	Blood	V	110	19	3	CC19-B	-	-	-	-	-	-	-	+	-	-	-
ERR1672569	2008-02-29	EOD	Blood	III	17	17	6	CC17-A0	-	-	-	-	-	-	-	+	-	-	-
ERR1672570	2008-03-02	LOD	CSF	III	17	17	6	CC17-A1	-	-	-	-	-	-	-	+	-	-	-
ERR1672571	2008-03-02	EOD	CSF	III	17	17	6	CC17-B	-	-	-	-	-	-	-	+	-	-	-
ERR1672572	2008-03-19	LOD	CSF	III	17	17	6	CC17-A1	-	-	-	-	-	-	-	+	-	-	-
ERR1672573	2008-03-17	LOD	Blood	III	17	17	6	CC17-A1	-	-	-	-	-	-	-	+	-	-	-
ERR1672574	2008-03-28	LOD	Blood	III	17	17	6	CC17-A1	-	-	-	-	-	-	-	+	-	-	-
ERR1672575	2008-04-05	LOD	CSF	III	1544	19	3	CC19-C	-	-	-	-	-	-	-	-	-	-	-
ERR1672577	2008-04-20	LOD	Blood	III	17	17	6	CC17-B	-	-	-	-	-	-	-	+	-	-	-
ERR1672578	2008-04-20	LOD	Blood	III	17	17	6	CC17-A1	-	-	-	-	-	-	-	+	-	-	-
ERR1672579	2008-04-27	EOD	Blood	III	17	17	6	CC17-A1	-	-	-	-	-	-	-	+	-	-	-
ERR1672580	2008-04-30	LOD	Blood	Ia	24	23	4	CC23-A1	-	-	-	-	-	-	-	+	-	-	-
ERR1672581	2008-05-06	LOD	Blood	VII	1	1	2	CC1-E	-	-	-	-	-	-	-	+	-	-	-
ERR1672582	2008-05-06	EOD	Blood	Ia	23	23	4	CC23-B	-	-	-	-	-	-	-	-	-	-	-
ERR1672583	2008-05-13	EOD	Blood	Ib	8	10	1	CC10-C	-	-	-	-	-	-	-	+	-	-	-
ERR1672584	2008-05-16	EOD	Blood	III	17	17	6	CC17-A1	-	-	-	-	-	-	-	+	-	-	-
ERR1672585	2008-05-16	EOD	Blood	III	17	17	6	CC17-A1	-	-	-	-	-	-	-	+	-	-	-
ERR1672586	2008-05-18	EOD	Blood	III	1544	19	3	CC19-C	-	-	-	-	-	-	-	+	-	-	-
ERR1672587	2008-04-12	EOD	Blood	Ia	23	23	4	CC23-A1	-	-	-	-	-	-	-	+	-	-	-
ERR1672588	2008-06-11	EOD	Blood	Ia	23	23	4	CC23-A1	-	-	-	-	-	-	-	+	-	-	-
ERR1672591	2008-06-21	LOD	CSF	III	17	17	6	CC17-A2	-	-	-	-	-	-	-	+	-	+	-
ERR1672592	2008-06-22	EOD	Blood	III	19	19	3	CC19-A	-	-	-	-	-	-	-	+	-	-	-
ERR1672593	2008-06-25	LOD	CSF	III	1566	17	6	CC17-A1	-	-	-	-	-	-	-	+	-	-	-
ERR1672594	2008-07-07	LOD	Blood	III	17	17	6	CC17-A0	-	-	-	-	-	-	-	+	-	-	-
ERR1672595	2008-07-04	EOD	Blood	III	17	17	6	CC17-A1	-	-	-	-	-	-	-	+	-	-	-
ERR1672596	2008-07-07	LOD	Blood	III	1498	17	6	CC17-A1	-	-	-	-	-	-	-	+	-	-	-
ERR1672597	2008-07-08	EOD	Blood	II	19	19	3	CC19-C	-	-	-	-	-	-	-	-	-	-	-
ERR1672598	2008-07-18	EOD	Blood	Ia	23	23	4	CC23-A0	-	-	-	-	-	-	-	+	-	-	-
ERR1672599	2008-07-24	LOD	Blood	III	17	17	6	CC17-A1	-	-	-	-	-	-	-	+	-	-	-
ERR1672600	2008-07-25	LOD	Blood	III	17	17	6	CC17-A2	-	-	-	-	-	-	-	+	-	+	-
ERR1672601	2008-08-15	EOD	Blood	III	19	19	3	CC19-A	-	-	-	-	-	-	-	-	-	-	-
ERR1672602	2008-08-18	EOD	Blood	III	17	17	6	CC17-A1	-	-	-	-	-	-	-	+	-	-	-
ERR1672604	2008-08-29	EOD	Blood	III	17	17	6	CC17-A1	-	-	-	-	-	-	-	+	-	-	-
ERR1672605	2008-09-06	EOD	Blood	NT	19	19	3	CC19-C	-	-	-	-	-	-	-	-	-	-	-
ERR1672606	2008-09-19	EOD	Blood	III	27	19	3	CC19-A	-	-	-	-	-	-	-	-	+	-	-
ERR1672607	2008-09-19	LOD	Blood	III	19	19	3	CC19-A	-	-	-	-	-	-	-	+	-	-	-
ERR1672608	2008-09-20	EOD	CSF	III	27	19	3	CC19-A	-	-	-	-	-	-	-	-	+	-	-
ERR1672609	2008-10-09	EOD	CSF	Ia	23	23	4	CC23-B	-	-	-	-	-	-	-	+	-	-	-
ERR1672610	2008-10-10	EOD	Blood	III	17	17	6	CC17-A2	-	-	-	-	-	-	-	+	-	+	-
ERR1672611	2008-10-12	EOD	Blood	Ia	23	23	4	CC23-A1	-	-	-	-	-	-	-	+	-	-	-
ERR1672612	2008-10-27	EOD	CSF	III	19	19	3	CC19-A	-	-	-	-	-	-	-	+	-	-	-
ERR1672613	2008-11-10	LOD	Blood	Ib	12	10	1	CC10-B	-	-	-	-	-	-	-	-	-	-	-
ERR1672614	2008-11-05	EOD	Blood	II	28	19	3	CC19-D	-	-	-	-	-	-	-	-	+	-	-
ERR1672615	2008-11-26	EOD	Blood	Ia	24	23	4	CC23-A1	-	-	-	-	-	-	-	+	-	-	-
ERR1672616	2008-12-09	EOD	Blood	II	19	19	3	CC19-C	-	-	-	-	-	-	-	+	-	-	-
ERR1672617	2008-12-12	EOD	Blood	III	19	19	3	CC19-B	-	-	-	-	-	-	-	+	-	-	-
ERR1672618	2008-12-27	EOD	Blood	III	19	19	3	CC19-A	-	-	-	-	-	-	-	+	-	-	-
ERR1672619	2008-12-25	EOD	Blood	V	167	1	2	CC1-A	-	-	-	-	-	-	-	-	-	-	-
ERR1672620	2009-01-01	EOD	Blood	Ia	23	23	4	CC23-A1	-	-	-	-	-	-	-	+	-	-	-
ERR1672621	2009-01-14	EOD	Blood	Ia	23	23	4	CC23-A0	-	-	+	+	-	-	-	+	-	-	-
ERR1672623	2009-01-30	EOD	Blood	III	233	19	3	CC19-A	-	-	-	-	-	-	-	+	-	-	-
ERR1672625	2009-02-26	EOD	Blood	III	17	17	6	CC17-A1	-	-	-	-	-	-	-	+	-	-	-
ERR1672626	2009-03-13	EOD	CSF	Ia	23	23	4	CC23-A1	-	-	-	-	-	-	-	+	-	-	-
ERR1672627	2009-03-28	EOD	Blood	Ia	23	23	4	CC23-A0	-	-	-	-	-	-	-	+	-	-	-
ERR1672629	2009-04-07	EOD	Blood	III	17	17	6	CC17-A1	-	-	-	-	-	-	-	+	-	-	-
ERR1672630	2009-04-12	EOD	Blood	Ia	23	23	4	CC23-A1	-	-	-	-	-	-	-	+	-	-	-
ERR1672632	2009-05-04	LOD	CSF	III	148	17	6	CC17-A0	-	-	-	-	-	-	-	+	-	-	-
ERR1672633	2009-05-09	EOD	Blood	III	17	17	6	CC17-A1	-	-	-	-	-	-	-	+	-	-	-
ERR1672634	2009-05-22	LOD	Blood	III	17	17	6	CC17-A2	-	-	-	-	-	-	-	-	-	-	-
ERR1672635	2009-06-06	EOD	Blood	Ia	23	23	4	CC23-B	-	-	-	-	-	-	-	+	-	-	-
ERR1672636	2009-06-09	EOD	Blood	V	19	19	3	CC19-B	-	-	-	-	-	-	-	+	-	-	-
ERR1672637	2009-06-12	EOD	Blood	III	17	17	6	CC17-A2	-	-	-	-	-	-	-	+	-	+	-
ERR1672639	2009-06-18	EOD	Blood	III	19	19	3	CC19-A	-	-	-	-	-	-	-	+	-	-	-
ERR1672640	2009-07-08	EOD	Blood	Ia	24	23	4	CC23-A1	-	-	-	-	-	-	-	+	-	-	-
ERR1672641	2009-06-18	EOD	Blood	III	19	19	3	CC19-A	-	-	-	-	-	-	-	+	-	-	-
ERR1672642	2009-07-08	EOD	Blood	III	1550	19	3	CC19-A	-	-	-	-	-	-	-	+	-	-	-
ERR1672643	2009-07-06	EOD	Blood	II	28	19	3	CC19-D	-	-	-	-	-	-	-	-	+	-	-
ERR1672644	2009-07-07	EOD	Blood	III	19	19	3	CC19-A	-	-	-	-	-	-	-	+	-	-	-
ERR1672645	2009-07-17	EOD	Blood	Ia	7	10	1	CC10-A	-	-	-	-	-	-	-	-	-	-	-
ERR1672646	2009-07-20	LOD	Blood	III	17	17	6	CC17-A1	-	-	-	-	-	-	-	+	-	-	-
ERR1672647	2016-02-10	EOD	Blood	III	1498	17	6	CC17-A1	-	-	-	-	-	-	-	+	-	-	-
ERR1672648	2016-02-27	EOD	Blood	III	17	17	6	CC17-A1	-	-	-	-	-	-	-	+	-	-	-
ERR1672650	2016-03-10	LOD	CSF	III	17	17	6	CC17-A1	-	-	-	-	-	-	-	+	-	-	-
ERR1672651	2016-03-16	EOD	Blood	III	19	19	3	CC19-B	-	-	-	-	-	-	-	+	-	-	-
ERR1672652	2016-03-20	EOD	Blood	IV	196	1	2	CC1-B	-	-	-	-	-	-	-	+	-	-	-
ERR1672653	2016-03-21	LOD	CSF	III	17	17	6	CC17-A2	+	-	-	-	-	-	-	-	+	-	-
ERR1672654	2009-07-17	EOD	Blood	Ib	12	10	1	CC10-A	-	-	-	-	-	-	-	-	+	-	-
ERR1672655	2009-07-22	EOD	Blood	Ia	144	23	4	CC23-B	-	-	-	-	-	-	-	+	-	-	-
ERR1672656	2009-07-22	EOD	Blood	III	17	17	6	CC17-B	-	-	-	-	-	-	-	+	-	-	-
ERR1672657	2009-07-24	LOD	Blood	III	17	17	6	CC17-A1	-	-	-	-	-	-	-	+	-	-	-
ERR1672659	2009-07-31	EOD	CSF	III	17	17	6	CC17-A1	-	-	-	-	-	-	-	+	-	-	-
ERR1672660	2009-08-08	LOD	Blood	III	17	17	6	CC17-A1	-	-	-	-	-	-	-	+	-	-	-
ERR1672661	2009-08-12	LOD	Blood	III	17	17	6	CC17-A1	-	-	-	-	-	-	-	+	-	-	-
ERR1672662	2009-08-19	EOD	Blood	III	148	17	6	CC17-A0	-	-	-	-	-	-	-	+	-	-	-
ERR1672664	2009-09-10	EOD	Blood	III	17	17	6	CC17-A1	-	-	-	-	-	-	-	+	-	-	-
ERR1672665	2009-09-13	EOD	Blood	III	17	17	6	CC17-B	-	-	-	-	-	-	-	+	-	-	-
ERR1672666	2009-09-30	EOD	Blood	Ia	23	23	4	CC23-A1	-	-	-	-	-	-	-	+	-	-	-
ERR1672667	2009-10-01	EOD	Blood	V	1	1	2	CC1-A	-	-	+	+	-	-	-	+	-	-	-
ERR1672668	2009-09-30	EOD	CSF	III	17	17	6	CC17-A1	-	-	-	-	-	-	-	+	-	-	-
ERR1672670	2009-10-27	LOD	Blood	III	17	17	6	CC17-A0	-	-	-	-	-	-	-	+	-	-	-
ERR1672671	2009-10-30	EOD	Blood	Ia	23	23	4	CC23-A1	-	-	-	-	-	-	-	+	-	-	-
ERR1672672	2009-11-02	EOD	Blood	III	17	17	6	CC17-A1	-	-	-	-	-	-	-	+	-	-	-
ERR1672673	2009-11-02	LOD	Blood	III	1610	17	6	CC17-A1	-	-	-	-	-	-	-	+	-	-	-
ERR1672675	2009-11-20	EOD	Blood	III	280	N/D	5	N/D	-	-	-	-	-	-	-	-	+	-	-
ERR1672676	2009-11-19	EOD	CSF	III	17	17	6	CC17-A0	-	-	-	-	-	-	-	+	-	-	-
ERR1672677	2009-11-22	EOD	Blood	V	1	1	2	CC1-A	-	+	-	-	-	-	-	-	-	-	-
ERR1672678	2009-11-27	EOD	Blood	III	27	19	3	CC19-A	+	-	-	-	-	-	-	-	+	-	-
ERR1672679	2009-11-28	EOD	Blood	Ia	23	23	4	CC23-A1	-	-	-	-	-	-	-	+	-	-	-
ERR1672680	2009-12-03	EOD	Blood	III	17	17	6	CC17-A1	-	-	-	-	-	-	-	+	-	-	-
ERR1672681	2009-12-04	EOD	Blood	III	17	17	6	CC17-B	-	-	-	-	-	-	-	+	-	-	-
ERR1672682	2009-12-06	LOD	Blood	III	17	17	6	CC17-A1	-	-	-	-	-	-	-	+	-	-	-
ERR1672683	2009-12-09	EOD	Blood	II	28	19	3	CC19-D	-	-	-	-	-	-	-	+	-	-	-
ERR1672684	2009-12-07	EOD	Blood	III	17	17	6	CC17-A1	-	-	-	-	-	-	-	+	-	-	-
ERR1672685	2009-12-10	EOD	Blood	III	17	17	6	CC17-A0	-	-	-	-	-	-	-	+	-	-	-
ERR1672686	2009-12-14	EOD	Blood	III	19	19	3	CC19-C	-	-	-	-	-	-	-	-	-	-	-
ERR1672688	2009-12-21	LOD	Blood	III	17	17	6	CC17-A0	-	-	-	-	-	-	-	+	-	-	-
ERR1672689	2009-12-26	LOD	Blood	Ia	23	23	4	CC23-A1	-	-	-	-	-	-	-	+	-	-	-
ERR1672690	2009-12-27	LOD	Blood	V	1	1	2	CC1-A	-	-	-	-	-	-	-	+	-	-	-
ERR1672691	2010-01-09	EOD	Blood	II	12	10	1	CC10-A	-	-	-	-	-	-	-	-	+	-	-
ERR1672692	2010-01-14	EOD	Blood	Ia	1594	23	4	CC23-B	-	-	-	-	-	-	-	+	-	-	-
ERR1672693	2010-01-18	LOD	Blood	III	17	17	6	CC17-A1	-	-	-	-	-	-	-	+	-	-	-
ERR1672694	2010-02-02	EOD	Blood	III	17	17	6	CC17-A1	-	-	-	-	-	-	-	+	-	-	-
ERR1672695	2010-02-07	EOD	Blood	Ia	23	23	4	CC23-A0	-	-	-	-	-	-	-	+	-	-	-
ERR1672696	2010-02-08	EOD	CSF	III	19	19	3	CC19-B	-	-	-	-	-	-	-	+	-	-	-
ERR1672697	2010-02-06	LOD	Blood	V	7	10	1	CC10-A	-	-	-	-	-	-	-	-	-	-	-
ERR1672698	2010-02-11	EOD	Blood	III	17	17	6	CC17-A1	-	-	-	-	-	-	-	+	-	-	-
ERR1672699	2010-02-20	EOD	CSF	Ia	4	1	2	CC1-D	-	-	-	-	-	-	-	+	-	-	-
ERR1672700	2010-02-16	LOD	CSF	Ia	23	23	4	CC23-A1	-	-	-	-	-	-	-	+	-	-	-
ERR1672701	2010-03-03	EOD	CSF	III	19	19	3	CC19-B	+	-	-	-	-	+	-	-	+	-	-
ERR1672702	2010-03-09	LOD	CSF	III	17	17	6	CC17-A1	-	-	-	-	-	-	-	+	-	-	-
ERR1672703	2010-03-05	LOD	Blood	III	17	17	6	CC17-A1	-	-	-	-	-	-	-	+	-	-	-
ERR1672704	2010-03-16	LOD	Blood	III	17	17	6	CC17-A1	-	-	-	-	-	-	-	+	-	-	-
ERR1672705	2010-02-11	EOD	Blood	III	19	19	3	CC19-A	-	-	-	-	-	-	-	+	-	-	-
ERR1672706	2010-03-24	EOD	Blood	Ib	1595	10	1	CC10-C	-	-	-	-	-	-	-	+	-	-	-
ERR1672708	2010-04-02	EOD	Blood	III	17	17	6	CC17-C	-	-	-	-	-	-	-	+	-	-	-
ERR1672711	2010-04-22	LOD	Blood	V	1	1	2	CC1-A	-	+	-	-	-	-	-	+	-	-	-
ERR1672712	2010-04-29	LOD	CSF	III	19	19	3	CC19-C	-	-	-	-	-	-	-	+	-	-	-
ERR1672713	2010-05-12	EOD	Blood	II	2	1	2	CC1-C	-	-	-	-	-	-	-	-	-	-	-
ERR1672714	2010-05-12	LOD	Blood	Ia	498	23	4	CC23-A1	-	-	-	-	-	-	-	+	-	-	-
ERR1672715	2010-05-17	EOD	Blood	III	1299	17	6	CC17-A0	-	-	-	-	-	-	-	+	-	-	-
ERR1672716	2010-05-18	EOD	Blood	Ia	23	23	4	CC23-A1	-	-	-	-	-	-	-	+	-	-	-
ERR1672718	2010-05-31	LOD	CSF	III	148	17	6	CC17-A0	-	-	-	-	-	-	-	+	-	-	-
ERR1672719	2010-06-07	EOD	Blood	III	19	19	3	CC19-A	-	-	-	-	-	-	-	+	-	-	-
ERR1672720	2010-06-13	LOD	Blood	III	1323	19	3	CC19-B	-	+	-	-	-	-	-	+	-	-	-
ERR1672721	2010-06-12	EOD	Blood	Ia	23	23	4	CC23-A1	-	-	-	-	-	-	-	+	-	-	-
ERR1672722	2010-06-13	LOD	CSF	III	1323	19	3	CC19-B	-	+	-	-	-	-	-	+	-	-	-
ERR1672723	2010-06-15	EOD	CSF	III	17	17	6	CC17-A1	-	-	-	-	-	-	-	+	-	-	-
ERR1672724	2010-06-22	LOD	Blood	III	148	17	6	CC17-A0	-	-	-	-	-	-	-	+	-	-	-
ERR1672725	2010-07-14	LOD	CSF	III	17	17	6	CC17-A0	-	-	-	-	-	-	-	+	-	-	-
ERR1672728	2010-07-25	EOD	Blood	V	110	19	3	CC19-B	-	-	-	-	-	-	-	+	-	-	-
ERR1672729	2010-07-28	EOD	Blood	III	515	17	6	CC17-A1	-	-	-	-	-	-	-	+	-	-	-
ERR1672730	2010-08-02	EOD	Blood	III	17	17	6	CC17-A1	-	-	-	-	-	-	-	+	-	-	-
ERR1672731	2010-08-04	EOD	CSF	III	17	17	6	CC17-A1	-	-	-	-	-	-	-	+	-	-	-
ERR1672732	2010-08-07	EOD	Blood	V	1	1	2	CC1-A	+	-	-	-	-	-	-	+	-	-	-
ERR1672733	2010-08-11	LOD	Blood	III	1588	17	6	CC17-C	-	-	-	-	-	-	-	+	-	-	-
ERR1672734	2010-08-04	LOD	CSF	III	17	17	6	CC17-A1	-	-	-	-	-	-	-	+	-	-	-
ERR1672735	2010-08-14	EOD	CSF	Ia	23	23	4	CC23-A1	-	-	-	-	-	-	-	+	-	-	-
ERR1672736	2010-08-17	LOD	CSF	III	17	17	6	CC17-A1	-	-	-	-	-	-	-	+	-	-	-
ERR1672737	2010-08-19	LOD	Blood	II	10	10	1	CC10-D	-	-	-	-	-	-	-	-	-	-	-
ERR1672738	2010-08-27	EOD	Blood	II	1582	22	5	N/D	-	-	-	-	-	-	-	+	-	-	-
ERR1672739	2010-09-01	LOD	CSF	III	17	17	6	CC17-A1	+	-	-	-	-	-	-	+	+	-	-
ERR1672740	2010-09-04	EOD	Blood	Ia	23	23	4	CC23-A1	-	-	-	-	-	-	-	+	-	-	-
ERR1672741	2010-09-09	EOD	Blood	III	147	17	6	CC17-B	-	-	-	-	-	-	-	+	-	-	-
ERR1672742	2016-03-25	LOD	CSF	III	182	19	3	CC19-B	-	-	-	-	-	-	-	+	-	-	-
ERR1672743	2016-03-28	LOD	CSF	III	17	17	6	CC17-A2	-	-	-	-	-	-	-	+	-	+	-
ERR1672744	2016-04-07	EOD	Blood	IV	196	1	2	CC1-B	-	-	-	-	-	-	-	+	-	-	-
ERR1672745	2016-04-12	LOD	Blood	III	19	19	3	CC19-A	-	+	-	-	-	-	-	-	-	-	-
ERR1672746	2016-04-15	LOD	CSF	III	17	17	6	CC17-B	-	-	-	-	-	-	-	+	-	-	-
ERR1672747	2016-05-01	EOD	Blood	V	26	26	5	N/D	-	-	-	-	-	-	-	+	-	+	-
ERR1672748	2016-05-03	LOD	Blood	III	17	17	6	CC17-A1	-	-	-	-	-	-	-	+	-	-	-
ERR1672749	2010-09-13	EOD	CSF	III	1596	17	6	CC17-C	-	-	-	-	-	-	-	-	-	-	-
ERR1672750	2010-09-20	EOD	Blood	IV	196	1	2	CC1-B	-	-	-	-	-	-	-	-	-	-	-
ERR1672751	2010-09-25	EOD	Blood	III	17	17	6	CC17-A1	-	-	-	-	-	-	-	+	-	-	-
ERR1672752	2010-10-10	EOD	Blood	Ia	23	23	4	CC23-A1	-	-	-	-	-	-	-	+	-	-	-
ERR1672753	2010-10-16	EOD	Blood	III	17	17	6	CC17-A1	-	-	-	-	-	-	-	+	-	-	-
ERR1672755	2010-10-25	EOD	Blood	III	19	19	3	CC19-B	-	-	-	-	-	-	-	+	-	-	-
ERR1672756	2010-11-03	EOD	Blood	III	17	17	6	CC17-B	-	-	-	-	-	-	-	+	-	-	-
ERR1672757	2010-11-07	EOD	Blood	IV	196	1	2	CC1-B	-	-	-	-	-	-	-	-	-	-	-
ERR1672758	2010-11-07	LOD	Blood	III	17	17	6	CC17-A0	-	-	-	-	-	-	-	+	-	-	-
ERR1672759	2010-11-10	EOD	Blood	II	12	10	1	CC10-A	+	-	-	-	-	-	-	-	+	-	-
ERR1672760	2010-11-18	LOD	Blood	Ia	1551	23	4	CC23-A1	-	-	-	-	-	-	-	+	-	-	-
ERR1672761	2010-11-21	EOD	Blood	IV	196	1	2	CC1-B	-	-	-	-	-	-	-	+	-	-	-
ERR1672762	2010-11-22	LOD	Blood	III	17	17	6	CC17-A1	-	-	-	-	-	-	-	+	-	-	-
ERR1672763	2010-11-28	LOD	Blood	III	17	17	6	CC17-B	-	-	-	-	-	-	-	+	-	-	-
ERR1672765	2010-12-15	EOD	Blood	III	17	17	6	CC17-A1	-	-	-	-	-	-	-	+	-	-	-
ERR1672766	2010-12-18	LOD	CSF	III	17	17	6	CC17-A1	-	-	-	-	-	-	-	+	-	-	-
ERR1672767	2011-01-03	EOD	Blood	Ia	23	23	4	CC23-B	-	-	-	-	-	-	-	+	-	-	-
ERR1672768	2011-01-27	EOD	CSF	III	17	17	6	CC17-A0	-	-	-	-	-	-	-	+	-	-	-
ERR1672769	2011-02-10	EOD	Blood	Ia	23	23	4	CC23-A1	-	-	-	-	-	-	-	+	-	-	-
ERR1672770	2011-02-12	EOD	CSF	III	17	17	6	CC17-A1	-	-	-	-	-	-	-	+	-	-	-
ERR1672771	2011-02-19	EOD	Blood	Ia	24	23	4	CC23-A1	-	-	-	-	-	-	-	+	-	-	-
ERR1672772	2011-03-16	EOD	Blood	III	529	19	3	CC19-A	-	-	-	-	-	-	-	-	+	-	-
ERR1672773	2011-04-19	LOD	CSF	III	335	19	3	CC19-B	-	+	-	-	-	-	-	+	-	-	-
ERR1672774	2011-04-28	LOD	Blood	Ia	23	23	4	CC23-A0	-	-	-	-	-	-	-	-	-	-	-
ERR1672775	2011-05-10	LOD	Blood	Ia	498	23	4	CC23-A1	-	-	-	-	-	-	-	+	-	-	-
ERR1672779	2011-05-26	LOD	Blood	V	19	19	3	CC19-B	-	-	-	-	-	-	-	+	-	-	-
ERR1672780	2011-06-02	LOD	Blood	Ia	4	1	2	CC1-D	-	-	-	-	-	-	-	-	-	-	-
ERR1672781	2011-06-08	EOD	Blood	Ia	1601	23	4	CC23-A1	-	-	-	-	-	-	-	+	-	-	-
ERR1672783	2011-06-20	LOD	Blood	Ia	4	1	2	CC1-D	-	-	-	-	-	-	-	-	-	-	-
ERR1672784	2011-06-21	EOD	Blood	Ia	144	23	4	CC23-B	-	-	-	-	-	-	-	+	-	-	-
ERR1672785	2011-05-14	EOD	Blood	Ia	23	23	4	CC23-A1	-	-	-	-	-	-	-	+	-	-	-
ERR1672786	2011-06-14	EOD	Blood	III	19	19	3	CC19-B	+	-	-	-	-	+	-	-	+	-	-
ERR1672788	2011-07-11	LOD	Blood	Ia	4	1	2	CC1-D	-	-	-	-	-	-	-	-	-	-	-
ERR1672789	2011-07-25	LOD	CSF	Ia	24	23	4	CC23-A1	-	-	-	-	-	-	-	+	-	-	-
ERR1672790	2011-07-24	EOD	Blood	III	17	17	6	CC17-A1	-	-	-	-	-	-	-	+	-	-	-
ERR1672791	2011-08-07	EOD	CSF	III	17	17	6	CC17-A1	-	-	-	-	-	-	-	+	-	-	-
ERR1672792	2011-08-11	LOD	Blood	Ia	23	23	4	CC23-A1	-	-	-	-	-	-	-	+	-	-	-
ERR1672793	2011-08-12	LOD	CSF	III	17	17	6	CC17-A1	-	-	-	-	-	-	-	+	-	-	-
ERR1672794	2011-08-13	EOD	Blood	III	17	17	6	CC17-A1	-	-	-	-	-	-	-	+	-	-	-
ERR1672795	2011-08-14	EOD	Blood	V	110	19	3	CC19-B	+	-	-	-	-	-	-	-	+	-	-
ERR1672796	2011-08-19	EOD	Blood	III	17	17	6	CC17-A0	-	-	-	-	-	-	-	+	-	-	-
ERR1672797	2011-08-17	EOD	Blood	III	17	17	6	CC17-A0	-	-	-	-	-	-	-	+	-	-	-
ERR1672798	2011-08-21	LOD	CSF	Ia	23	23	4	CC23-A1	-	-	-	-	-	-	-	+	-	-	-
ERR1672799	2011-08-26	EOD	Blood	V	1	1	2	CC1-A	-	-	-	-	-	-	-	+	-	-	-
ERR1672800	2011-08-27	LOD	Blood	III	17	17	6	CC17-A2	+	-	-	-	-	-	-	-	+	-	-
ERR1672801	2011-08-28	EOD	Blood	III	1498	17	6	CC17-A1	-	-	-	-	-	-	-	+	-	-	-
ERR1672802	2011-08-31	LOD	CSF	III	17	17	6	CC17-B	-	-	-	-	-	-	-	+	-	-	-
ERR1672803	2011-08-29	LOD	Blood	Ia	23	23	4	CC23-A1	-	-	-	-	-	-	-	+	-	-	-
ERR1672804	2011-09-04	EOD	Blood	Ia	23	23	4	CC23-A1	-	-	-	-	-	-	-	+	-	-	-
ERR1672805	2011-09-10	LOD	CSF	III	17	17	6	CC17-A1	-	-	-	-	-	-	-	+	-	-	-
ERR1672806	2011-09-09	EOD	Blood	III	19	19	3	CC19-B	+	-	-	-	+	-	+	+	-	-	-
ERR1672807	2011-09-18	EOD	Blood	III	17	17	6	CC17-A1	-	-	-	-	-	-	-	+	-	-	-
ERR1672808	2011-09-18	LOD	Blood	III	17	17	6	CC17-A0	-	-	-	-	-	-	-	+	-	-	-
ERR1672809	2011-09-16	LOD	Blood	Ia	24	23	4	CC23-A1	-	-	-	-	-	-	-	+	-	-	-
ERR1672810	2011-09-25	LOD	CSF	Ia	23	23	4	CC23-A1	-	-	-	-	-	-	-	+	-	-	-
ERR1672811	2011-09-17	EOD	Blood	Ia	144	23	4	CC23-B	-	-	-	-	-	-	-	+	-	-	-
ERR1672812	2011-10-21	LOD	CSF	Ia	24	23	4	CC23-A1	-	-	-	-	-	-	-	+	-	-	-
ERR1672813	2011-10-21	EOD	CSF	III	17	17	6	CC17-A1	-	-	-	-	-	-	-	+	-	-	-
ERR1672814	2011-10-23	LOD	CSF	Ia	23	23	4	CC23-A1	-	-	-	-	-	-	-	+	-	-	-
ERR1672815	2011-10-22	LOD	Blood	III	529	19	3	CC19-A	-	-	-	-	-	-	-	-	+	-	-
ERR1672816	2011-10-20	LOD	Blood	III	529	19	3	CC19-A	-	-	-	-	-	-	-	-	+	-	-
ERR1672817	2011-11-05	LOD	Blood	III	17	17	6	CC17-A1	-	-	-	-	-	-	-	+	-	-	-
ERR1672818	2011-11-07	EOD	Blood	V	10	10	1	CC10-D	-	-	-	-	-	-	-	+	-	-	-
ERR1672819	2011-11-09	EOD	Blood	V	19	19	3	CC19-B	-	-	-	-	-	-	-	+	-	-	-
ERR1672820	2011-11-10	EOD	Blood	Ia	23	23	4	CC23-A1	-	-	-	-	-	+	-	+	-	-	-
ERR1672821	2011-11-12	LOD	Blood	III	17	17	6	CC17-A1	-	-	-	+	-	-	-	+	-	-	-
ERR1672823	2011-11-23	EOD	Blood	III	17	17	6	CC17-A1	-	-	-	-	-	-	-	+	-	-	-
ERR1672824	2011-11-29	LOD	Blood	III	17	17	6	CC17-A1	-	-	-	-	-	-	-	+	-	-	-
ERR1672825	2011-12-03	EOD	CSF	Ia	24	23	4	CC23-A1	-	-	-	-	-	-	-	+	-	-	-
ERR1672826	2011-12-12	EOD	Blood	Ia	23	23	4	CC23-A1	-	-	-	-	-	-	-	+	-	-	-
ERR1672827	2011-12-21	LOD	Blood	IV	196	1	2	CC1-B	+	-	-	-	-	-	-	-	+	-	-
ERR1672828	2011-12-18	EOD	Blood	VI	153	1	2	CC1-F	-	-	-	-	-	-	-	-	-	-	-
ERR1672829	2011-12-28	EOD	Blood	III	1498	17	6	CC17-A1	-	-	-	-	-	-	-	+	-	-	-
ERR1672830	2012-01-31	EOD	Blood	Ia	498	23	4	CC23-A1	-	-	-	-	-	-	-	+	-	-	-
ERR1672832	2012-02-12	LOD	Blood	III	17	17	6	CC17-A1	-	-	-	-	-	-	-	+	-	-	-
ERR1672833	2012-02-14	LOD	Blood	III	19	19	3	CC19-B	+	-	-	-	-	+	-	-	+	-	-
ERR1672834	2012-02-21	EOD	Blood	III	17	17	6	CC17-A1	-	-	-	-	-	-	-	+	-	-	-
ERR1672835	2012-02-19	LOD	Blood	III	147	17	6	CC17-B	-	-	-	-	-	-	-	+	-	-	-
ERR1672836	2012-02-20	EOD	Blood	Ia	144	23	4	CC23-B	-	-	-	-	-	-	-	+	-	-	-
ERR1672837	2016-05-08	LOD	Blood	IX	130	130	5	N/D	-	-	-	-	-	-	-	-	-	-	-
ERR1672838	2016-05-21	EOD	Blood	III	1578	17	6	CC17-A1	-	-	-	-	-	-	-	+	-	-	-
ERR1672839	2016-05-23	EOD	Blood	V	110	19	3	CC19-B	+	-	-	-	-	-	-	-	+	-	-
ERR1672840	2016-05-24	EOD	Blood	III	17	17	6	CC17-A1	-	-	-	-	-	-	-	+	-	-	-
ERR1672841	2016-05-25	EOD	Blood	Ia	23	23	4	CC23-A1	-	-	-	-	-	-	-	+	-	-	-
ERR1672842	2012-02-24	EOD	Blood	Ia	23	23	4	CC23-A1	-	-	-	-	-	-	-	+	-	-	-
ERR1672843	2012-02-23	EOD	Blood	II	28	19	3	CC19-D	-	-	-	-	-	-	-	+	-	-	-
ERR1672844	2012-02-28	LOD	CSF	III	17	17	6	CC17-A2	-	-	-	-	-	-	-	-	-	-	-
ERR1672845	2012-03-11	EOD	Blood	III	19	19	3	CC19-A	-	-	-	-	-	-	-	+	-	-	-
ERR1672846	2012-03-13	LOD	CSF	III	1597	17	6	CC17-A0	-	-	-	-	-	-	-	+	-	-	-
ERR1672847	2012-03-15	LOD	Blood	III	1498	17	6	CC17-A1	-	-	-	-	-	-	-	+	-	-	-
ERR1672848	2012-04-04	EOD	Blood	III	17	17	6	CC17-A1	+	-	+	+	+	-	+	+	+	-	-
ERR1672849	2012-04-06	LOD	Blood	Ia	23	23	4	CC23-A1	-	-	-	-	-	-	-	+	-	-	-
ERR1672850	2012-04-08	LOD	CSF	Ia	23	23	4	CC23-A1	-	-	-	-	-	-	-	+	-	-	-
ERR1672852	2012-04-12	LOD	Blood	III	19	19	3	CC19-A	-	-	-	-	-	-	-	-	-	-	-
ERR1672853	2012-05-01	EOD	Blood	II	2	1	2	CC1-C	-	-	-	-	-	-	-	+	-	-	-
ERR1672854	2012-05-08	LOD	Blood	III	1567	17	6	CC17-A1	-	-	-	-	-	-	-	+	-	-	-
ERR1672855	2012-05-10	LOD	Blood	Ia	23	23	4	CC23-A1	-	-	-	-	-	-	-	+	-	-	-
ERR1672856	2012-05-10	EOD	Blood	III	1324	19	3	CC19-B	-	+	-	-	-	-	-	+	-	-	-
ERR1672857	2012-05-11	LOD	Blood	Ia	23	23	4	CC23-A1	-	-	-	-	-	-	-	+	-	-	-
ERR1672859	2012-05-23	LOD	Blood	Ia	23	23	4	CC23-A1	-	-	-	-	-	-	-	+	-	-	-
ERR1672860	2012-05-25	LOD	CSF	Ia	23	23	4	CC23-A1	-	-	-	-	-	-	-	+	-	-	-
ERR1672862	2012-05-24	EOD	CSF	Ia	23	23	4	CC23-A1	-	-	-	-	-	-	-	+	-	-	-
ERR1672863	2012-05-28	EOD	Blood	Ia	1577	23	4	CC23-A1	-	-	-	-	-	-	-	+	-	-	-
ERR1672864	2012-05-29	LOD	CSF	III	17	17	6	CC17-B	-	-	-	-	-	-	-	+	-	-	-
ERR1672865	2012-05-30	EOD	Blood	Ia	144	23	4	CC23-B	-	-	-	-	-	-	-	+	-	-	-
ERR1672866	2012-06-03	LOD	Blood	Ia	23	23	4	CC23-A1	-	-	-	-	-	-	-	+	-	-	-
ERR1672867	2012-06-06	EOD	Blood	Ib	1	1	2	CC1-A	+	-	-	-	-	-	-	AMB	-	-	-
ERR1672868	2012-06-10	EOD	Blood	Ia	23	23	4	CC23-A1	-	-	-	-	-	-	-	+	-	-	-
ERR1672869	2012-06-10	EOD	Blood	III	1498	17	6	CC17-A1	-	-	-	-	-	-	-	+	-	-	-
ERR1672870	2012-06-13	LOD	Blood	III	19	19	3	CC19-B	-	-	-	-	-	-	-	+	-	-	-
ERR1672871	2012-06-19	EOD	Blood	III	109	17	6	CC17-A0	-	-	-	-	-	-	-	+	-	-	-
ERR1672872	2012-06-27	LOD	Blood	V	19	19	3	CC19-B	-	-	-	-	-	-	-	+	-	-	-
ERR1672873	2012-06-27	LOD	Blood	Ia	23	23	4	CC23-A1	-	-	-	-	-	-	-	+	-	-	-
ERR1672874	2012-07-06	LOD	Blood	III	17	17	6	CC17-A1	-	-	-	-	-	-	-	+	-	-	-
ERR1672875	2012-07-09	EOD	Blood	III	17	17	6	CC17-A0	-	-	-	-	-	-	-	+	-	-	-
ERR1672876	2012-07-19	EOD	Blood	Ib	10	10	1	CC10-C	-	-	-	-	-	-	-	-	-	-	-
ERR1672877	2012-07-21	EOD	Blood	Ia	144	23	4	CC23-B	-	-	-	-	-	-	-	+	-	-	-
ERR1672878	2012-07-26	LOD	Blood	III	17	17	6	CC17-A1	-	-	-	-	-	-	-	+	-	-	-
ERR1672880	2012-07-30	EOD	Blood	Ia	144	23	4	CC23-B	-	-	-	-	-	-	-	+	-	-	-
ERR1672881	2012-08-08	EOD	CSF	III	17	17	6	CC17-A0	-	-	-	-	-	-	-	+	-	-	-
ERR1672882	2012-08-11	LOD	Blood	III	17	17	6	CC17-A1	-	-	-	-	-	-	-	+	-	-	-
ERR1672883	2012-08-26	EOD	CSF	III	17	17	6	CC17-A1	-	-	-	-	-	-	-	+	-	-	-
ERR1672884	2012-08-29	EOD	Blood	Ib	12	10	1	CC10-B	-	-	-	-	-	-	-	+	-	-	-
ERR1672885	2012-08-31	EOD	Blood	Ia	144	23	4	CC23-B	-	-	-	-	-	-	-	+	-	-	-
ERR1672886	2012-09-04	LOD	CSF	III	1544	19	3	CC19-C	-	-	-	-	-	-	-	-	-	-	-
ERR1672887	2012-09-04	LOD	CSF	III	23	N/D	5	N/D	-	-	-	-	-	-	-	-	-	-	-
ERR1672888	2012-08-27	EOD	Blood	II	751	10	1	CC10-E	-	-	-	-	-	-	-	-	-	-	-
ERR1672889	2012-09-01	EOD	Blood	V	1	1	2	CC1-A	-	-	-	-	-	-	-	+	-	-	-
ERR1672890	2012-09-03	EOD	Blood	Ia	23	23	4	CC23-A1	-	-	-	-	-	-	-	+	-	-	-
ERR1672891	2012-09-08	EOD	CSF	IV	196	1	2	CC1-B	-	-	-	-	-	-	-	+	-	-	-
ERR1672892	2012-09-09	LOD	CSF	III	1600	19	3	CC19-A	-	-	-	-	-	-	-	-	-	-	-
ERR1672894	2012-09-11	LOD	Blood	III	106	19	3	CC19-A	+	-	-	-	-	-	-	-	-	-	-
ERR1672895	2012-09-14	EOD	CSF	III	12	10	1	CC10-A	-	-	-	-	-	-	-	+	-	-	-
ERR1672896	2012-09-16	LOD	CSF	III	148	17	6	CC17-A0	-	-	-	-	-	-	-	+	-	-	-
ERR1672897	2012-09-19	EOD	Blood	Ia	23	23	4	CC23-A1	-	-	-	-	-	-	-	-	-	-	-
ERR1672898	2012-10-08	EOD	CSF	III	17	17	6	CC17-A1	-	-	-	-	-	-	-	+	-	-	-
ERR1672899	2012-10-12	LOD	CSF	Ia	24	23	4	CC23-A1	-	-	-	-	-	-	-	+	-	-	-
ERR1672900	2012-10-13	LOD	Blood	III	529	19	3	CC19-A	-	-	-	-	-	-	-	-	+	-	-
ERR1672901	2012-10-07	LOD	Blood	Ia	24	23	4	CC23-A1	-	-	-	-	-	-	-	+	-	-	-
ERR1672902	2012-10-16	EOD	Blood	III	17	17	6	CC17-A0	-	-	-	-	-	-	-	+	-	-	-
ERR1672903	2012-10-18	LOD	Blood	III	17	17	6	CC17-A0	-	-	-	-	-	-	-	+	-	-	-
ERR1672904	2012-10-23	EOD	Blood	V	23	23	4	CC23-B	-	-	-	-	-	-	-	+	-	-	-
ERR1672905	2012-09-12	EOD	Blood	III	17	17	6	CC17-A0	+	-	-	-	-	-	-	+	-	-	-
ERR1672906	2012-11-07	EOD	CSF	III	27	19	3	CC19-A	-	-	-	-	-	-	-	-	-	-	-
ERR1672907	2012-11-20	LOD	CSF	III	17	17	6	CC17-A1	+	-	-	-	-	-	-	+	+	-	-
ERR1672908	2012-11-25	EOD	Blood	IV	2	1	2	CC1-B	-	-	-	-	-	-	-	-	-	-	-
ERR1672909	2012-12-07	LOD	Blood	III	17	17	6	CC17-A2	-	-	-	-	-	-	-	+	-	+	-
ERR1672910	2012-07-26	LOD	Blood	III	17	17	6	CC17-A2	+	-	-	-	-	-	-	-	+	-	-
ERR1672912	2012-12-18	LOD	CSF	III	17	17	6	CC17-A1	+	-	-	-	-	-	-	+	+	-	-
ERR1672913	2012-12-23	EOD	Blood	III	17	17	6	CC17-A0	-	-	-	-	-	-	-	+	-	-	-
ERR1672914	2012-12-23	EOD	Blood	III	17	17	6	CC17-A1	-	-	-	-	-	-	-	+	-	-	-
ERR1672915	2012-12-24	EOD	Blood	Ia	23	23	4	CC23-B	-	-	-	-	-	-	-	+	-	-	-
ERR1672916	2013-01-02	LOD	CSF	III	95	17	6	CC17-A0	-	-	-	-	-	-	-	+	-	-	-
ERR1672917	2013-01-04	EOD	CSF	III	17	17	6	CC17-A2	+	-	+	+	-	-	-	-	+	-	-
ERR1672918	2013-01-03	LOD	Blood	Ib	12	10	1	CC10-A	-	-	-	-	-	-	-	-	+	-	-
ERR1672919	2013-01-09	EOD	CSF	Ia	23	23	4	CC23-A0	-	-	-	-	-	-	-	+	-	-	-
ERR1672921	2013-01-07	LOD	Blood	Ia	23	23	4	CC23-A1	-	-	-	-	-	-	-	+	-	-	-
ERR1672922	2013-01-03	LOD	Blood	Ia	23	23	4	CC23-A1	-	-	-	-	-	-	-	+	-	-	-
ERR1672923	2013-01-08	LOD	Blood	Ia	23	23	4	CC23-A1	-	-	-	-	-	-	-	+	-	-	-
ERR1672924	2013-01-18	LOD	Blood	III	17	17	6	CC17-A1	+	-	-	-	-	-	-	+	+	-	-
ERR1672925	2013-01-29	EOD	Blood	III	19	19	3	CC19-B	-	-	-	-	-	-	-	+	-	-	-
ERR1672926	2013-02-13	LOD	CSF	III	335	19	3	CC19-B	-	+	-	-	-	-	-	+	-	-	-
ERR1672927	2013-02-16	EOD	Blood	III	17	17	6	CC17-A1	-	-	-	-	-	-	-	+	-	-	-
ERR1672928	2013-02-16	LOD	CSF	III	19	19	3	CC19-A	-	-	-	-	-	-	-	+	-	-	-
ERR1672929	2013-02-22	EOD	Blood	Ia	23	23	4	CC23-A0	-	-	+	+	-	-	-	+	-	-	-
ERR1672930	2015-09-26	EOD	Blood	III	335	19	3	CC19-B	-	+	-	-	-	-	-	+	-	-	-
ERR1672931	2015-10-08	EOD	Blood	III	17	17	6	CC17-A2	+	-	-	-	-	-	-	-	+	-	-
ERR1672932	2015-10-27	EOD	Blood	III	17	17	6	CC17-B	-	-	-	-	-	-	-	+	-	-	-
ERR1672933	2015-10-21	EOD	Blood	III	17	17	6	CC17-B	-	-	-	-	-	-	-	+	-	-	-
ERR1672934	2015-11-10	LOD	CSF	III	17	17	6	CC17-A2	+	-	-	-	-	-	-	-	+	-	-
ERR1672935	2015-11-12	EOD	Blood	Ia	23	23	4	CC23-A1	-	-	-	-	-	-	-	+	-	-	-
ERR1672936	2015-11-20	EOD	Blood	Ib	1	1	2	CC1-A	-	-	-	-	-	-	-	+	-	-	-
