# Supplementary material for: Increasing incidence of group B streptococcus neonatal infections in the Netherlands is associated with clonal expansion of CC17 and CC23
Source: Sci Rep. 2020 Jun 12;10:9539. doi: 10.1038/s41598-020-66214-3 (PMC7293262; doi:10.1038/s41598-020-66214-3)
Supplement: Supplementary file 3 — Supplementary Information3. [file 41598_2020_66214_MOESM3_ESM.xlsx]

## Sheet: Supplementary_Data_2
Sample accession	Study accession	Author	ST	CC	CC17/CC23 clade ID	Country
ERR1758434	PRJEB18603	Almeida et al	17	17	CC17-A0	unknown
ERR1758515	PRJEB18603	Almeida et al	109	17	CC17-A0	Angola
ERR1758519	PRJEB18603	Almeida et al	109	17	CC17-A0	Angola
ERR1758522	PRJEB18603	Almeida et al	109	17	CC17-A0	Angola
ERR1758524	PRJEB18603	Almeida et al	109	17	CC17-A0	Angola
ERR1758525	PRJEB18603	Almeida et al	109	17	CC17-A0	Angola
ERR1758526	PRJEB18603	Almeida et al	109	17	CC17-A0	Angola
ERR1758530	PRJEB18603	Almeida et al	17	17	CC17-A1	France
ERR1758532	PRJEB18603	Almeida et al	17	17	CC17-A1	France
ERR1758534	PRJEB18603	Almeida et al	17	17	CC17-A1	France
ERR1758536	PRJEB18603	Almeida et al	17	17	CC17-A1	France
ERR1758537	PRJEB18603	Almeida et al	17	17	CC17-A1	France
ERR1758538	PRJEB18603	Almeida et al	17	17	CC17-A1	France
ERR1758541	PRJEB18603	Almeida et al	unknown	17	CC17-A1	France
ERR1758542	PRJEB18603	Almeida et al	unknown	17	CC17-A1	France
ERR1758545	PRJEB18603	Almeida et al	17	17	CC17-A1	France
ERR1758546	PRJEB18603	Almeida et al	17	17	CC17-A1	France
ERR1758549	PRJEB18603	Almeida et al	unknown	17	CC17-A1	France
ERR1758550	PRJEB18603	Almeida et al	17	17	CC17-A1	France
ERR1758552	PRJEB18603	Almeida et al	17	17	CC17-A1	France
ERR1758540	PRJEB18603	Almeida et al	17	17	CC17-A2	France
ERR1758543	PRJEB18603	Almeida et al	17	17	CC17-A2	France
ERR1758544	PRJEB18603	Almeida et al	17	17	CC17-A2	France
ERR1758514	PRJEB18603	Almeida et al	450	17	CC17-B	Angola
ERR1758516	PRJEB18603	Almeida et al	450	17	CC17-B	Angola
ERR1758518	PRJEB18603	Almeida et al	450	17	CC17-B	Angola
ERR1758520	PRJEB18603	Almeida et al	287	17	CC17-B	Angola
ERR1758521	PRJEB18603	Almeida et al	450	17	CC17-B	Angola
ERR1758523	PRJEB18603	Almeida et al	17	17	CC17-B	Angola
ERR1758527	PRJEB18603	Almeida et al	17	17	CC17-B	Angola
ERR1758528	PRJEB18603	Almeida et al	287	17	CC17-B	Angola
ERR1758529	PRJEB18603	Almeida et al	451	17	CC17-B	Angola
ERR1758533	PRJEB18603	Almeida et al	17	17	CC17-B	France
ERR1758535	PRJEB18603	Almeida et al	17	17	CC17-B	France
ERR1758539	PRJEB18603	Almeida et al	17	17	CC17-B	France
ERR1758548	PRJEB18603	Almeida et al	17	17	CC17-B	France
ERR1758517	PRJEB18603	Almeida et al	17	17	CC17-C	Angola
ERR1758551	PRJEB18603	Almeida et al	17	17	CC17-C	France
ERR1758430	PRJEB18603	Almeida et al	17	17	CC17-other	unknown
ERR1758431	PRJEB18603	Almeida et al	unknown	17	CC17-other	unknown
ERR1758432	PRJEB18603	Almeida et al	125	17	CC17-other	unknown
ERR1758433	PRJEB18603	Almeida et al	unknown	17	CC17-other	unknown
GCA_001880515.1	PRJNA324749	Campisi et al	17	17	CC17-A1	China
GCA_001880585.1	PRJNA324749	Campisi et al	17	17	CC17-A1	China
GCA_001880615.1	PRJNA324749	Campisi et al	17	17	CC17-A1	China
GCA_001880665.1	PRJNA324749	Campisi et al	unknown	17	CC17-A1	China
GCA_001880675.1	PRJNA324749	Campisi et al	17	17	CC17-A1	China
GCA_001880745.1	PRJNA324749	Campisi et al	unknown	17	CC17-A1	China
GCA_001880765.1	PRJNA324749	Campisi et al	17	17	CC17-A1	China
GCA_001880505.1	PRJNA324749	Campisi et al	17	17	CC17-A2	China
GCA_001880525.1	PRJNA324749	Campisi et al	17	17	CC17-A2	China
GCA_001880535.1	PRJNA324749	Campisi et al	17	17	CC17-A2	China
GCA_001880605.1	PRJNA324749	Campisi et al	17	17	CC17-A2	China
GCA_001880625.1	PRJNA324749	Campisi et al	17	17	CC17-A2	China
GCA_001880685.1	PRJNA324749	Campisi et al	17	17	CC17-A2	China
GCA_001880725.1	PRJNA324749	Campisi et al	17	17	CC17-A2	China
GCA_001693855.1	PRJNA311314	Campisi et al	unknown	17	CC17-other	unknown
GCA_001694425.1	PRJNA311314	Campisi et al	unknown	17	CC17-other	unknown
GCA_001694115.1	PRJNA311314	Campisi et al	24	23	CC23-A0	unknown
ERR048582	PRJEB2589	Cunha et al	unknown	17	CC17-A0	Italy
ERR048585	PRJEB2589	Cunha et al	17	17	CC17-A0	Italy
ERR325380	PRJEB4456	Cunha et al	17	17	CC17-A0	France
ERR325387	PRJEB4456	Cunha et al	17	17	CC17-A0	France
ERR325388	PRJEB4456	Cunha et al	17	17	CC17-A0	France
ERR325394	PRJEB4456	Cunha et al	17	17	CC17-A0	France
ERR325401	PRJEB4456	Cunha et al	17	17	CC17-A0	France
ERR325423	PRJEB4456	Cunha et al	17	17	CC17-A0	France
ERR048530	PRJEB2589	Cunha et al	unknown	17	CC17-A1	Denmark
ERR048533	PRJEB2589	Cunha et al	17	17	CC17-A1	Denmark
ERR048535	PRJEB2589	Cunha et al	unknown	17	CC17-A1	Denmark
ERR048546	PRJEB2589	Cunha et al	unknown	17	CC17-A1	Denmark
ERR048549	PRJEB2589	Cunha et al	unknown	17	CC17-A1	Bulgaria
ERR048573	PRJEB2589	Cunha et al	unknown	17	CC17-A1	Germany
ERR048575	PRJEB2589	Cunha et al	unknown	17	CC17-A1	Germany
ERR048576	PRJEB2589	Cunha et al	unknown	17	CC17-A1	Germany
ERR048580	PRJEB2589	Cunha et al	unknown	17	CC17-A1	Italy
ERR048581	PRJEB2589	Cunha et al	17	17	CC17-A1	Italy
ERR048583	PRJEB2589	Cunha et al	17	17	CC17-A1	Italy
ERR048586	PRJEB2589	Cunha et al	unknown	17	CC17-A1	Italy
ERR048587	PRJEB2589	Cunha et al	17	17	CC17-A1	Italy
ERR048590	PRJEB2589	Cunha et al	unknown	17	CC17-A1	Italy
ERR048591	PRJEB2589	Cunha et al	unknown	17	CC17-A1	Italy
ERR048592	PRJEB2589	Cunha et al	unknown	17	CC17-A1	Italy
ERR048611	PRJEB2589	Cunha et al	unknown	17	CC17-A1	United Kingdom
ERR048612	PRJEB2589	Cunha et al	unknown	17	CC17-A1	United Kingdom
ERR048613	PRJEB2589	Cunha et al	unknown	17	CC17-A1	United Kingdom
ERR325381	PRJEB4456	Cunha et al	17	17	CC17-A1	France
ERR325385	PRJEB4456	Cunha et al	17	17	CC17-A1	France
ERR325386	PRJEB4456	Cunha et al	17	17	CC17-A1	France
ERR325390	PRJEB4456	Cunha et al	17	17	CC17-A1	France
ERR325397	PRJEB4456	Cunha et al	17	17	CC17-A1	France
ERR325400	PRJEB4456	Cunha et al	17	17	CC17-A1	France
ERR325404	PRJEB4456	Cunha et al	17	17	CC17-A1	France
ERR325407	PRJEB4456	Cunha et al	17	17	CC17-A1	France
ERR325409	PRJEB4456	Cunha et al	17	17	CC17-A1	France
ERR325410	PRJEB4456	Cunha et al	17	17	CC17-A1	France
ERR325412	PRJEB4456	Cunha et al	17	17	CC17-A1	France
ERR325444	PRJEB4456	Cunha et al	17	17	CC17-A1	Central African Republic
ERR325451	PRJEB4456	Cunha et al	17	17	CC17-A1	Central African Republic
ERR054971	PRJEB2589	Cunha et al	17	17	CC17-A2	Australia
ERR325403	PRJEB4456	Cunha et al	17	17	CC17-A2	France
ERR048528	PRJEB2589	Cunha et al	315	17	CC17-B	Belgium
ERR048568	PRJEB2589	Cunha et al	unknown	17	CC17-B	Germany
ERR048570	PRJEB2589	Cunha et al	unknown	17	CC17-B	Germany
ERR048571	PRJEB2589	Cunha et al	unknown	17	CC17-B	Germany
ERR054992	PRJEB2589	Cunha et al	17	17	CC17-B	Australia
ERR054997	PRJEB2589	Cunha et al	17	17	CC17-B	Australia
ERR325383	PRJEB4456	Cunha et al	17	17	CC17-B	USA
ERR325384	PRJEB4456	Cunha et al	17	17	CC17-B	France
ERR325389	PRJEB4456	Cunha et al	17	17	CC17-B	France
ERR325391	PRJEB4456	Cunha et al	17	17	CC17-B	France
ERR325392	PRJEB4456	Cunha et al	17	17	CC17-B	France
ERR325395	PRJEB4456	Cunha et al	17	17	CC17-B	France
ERR325396	PRJEB4456	Cunha et al	17	17	CC17-B	France
ERR325398	PRJEB4456	Cunha et al	unknown	17	CC17-B	France
ERR325402	PRJEB4456	Cunha et al	17	17	CC17-B	France
ERR325405	PRJEB4456	Cunha et al	17	17	CC17-B	France
ERR325413	PRJEB4456	Cunha et al	17	17	CC17-B	USA
ERR325414	PRJEB4456	Cunha et al	17	17	CC17-B	France
ERR325415	PRJEB4456	Cunha et al	17	17	CC17-B	France
ERR325416	PRJEB4456	Cunha et al	355	17	CC17-B	Czech republic
ERR325419	PRJEB4456	Cunha et al	17	17	CC17-B	Madagascar
ERR325426	PRJEB4456	Cunha et al	17	17	CC17-B	UK
ERR325453	PRJEB4456	Cunha et al	17	17	CC17-B	Senegal
ERR325399	PRJEB4456	Cunha et al	17	17	CC17-C	France
ERR325406	PRJEB4456	Cunha et al	17	17	CC17-C	France
ERR325408	PRJEB4456	Cunha et al	17	17	CC17-C	France
ERR325420	PRJEB4456	Cunha et al	17	17	CC17-C	Madagascar
ERR325421	PRJEB4456	Cunha et al	17	17	CC17-C	Madagascar
ERR325422	PRJEB4456	Cunha et al	unknown	17	CC17-C	France
ERR325441	PRJEB4456	Cunha et al	17	17	CC17-C	Central African Republic
ERR325442	PRJEB4456	Cunha et al	17	17	CC17-C	Central African Republic
ERR332392	PRJEB4456	Cunha et al	17	17	CC17-C	Senegal
ERR325393	PRJEB4456	Cunha et al	291	17	CC17-other	France
ERR325411	PRJEB4456	Cunha et al	291	17	CC17-other	France
ERR325418	PRJEB4456	Cunha et al	291	17	CC17-other	Madagascar
ERR325425	PRJEB4456	Cunha et al	291	17	CC17-other	France
ERR325460	PRJEB4456	Cunha et al	291	17	CC17-other	France
ERR048577	PRJEB2589	Cunha et al	23	23	CC23-A0	Germany
ERR048599	PRJEB2589	Cunha et al	unknown	23	CC23-A0	Czech Republic
ERR048614	PRJEB2589	Cunha et al	unknown	23	CC23-A0	United Kingdom
ERR054988	PRJEB2589	Cunha et al	23	23	CC23-A0	Australia
ERR325429	PRJEB4456	Cunha et al	23	23	CC23-A0	Central African Republic
ERR325431	PRJEB4456	Cunha et al	23	23	CC23-A0	France
ERR048526	PRJEB2589	Cunha et al	23	23	CC23-A1	Belgium
ERR048534	PRJEB2589	Cunha et al	23	23	CC23-A1	Denmark
ERR048551	PRJEB2589	Cunha et al	unknown	23	CC23-A1	Bulgaria
ERR048552	PRJEB2589	Cunha et al	23	23	CC23-A1	Bulgaria
ERR048569	PRJEB2589	Cunha et al	unknown	23	CC23-A1	Germany
ERR048574	PRJEB2589	Cunha et al	23	23	CC23-A1	Germany
ERR054975	PRJEB2589	Cunha et al	23	23	CC23-A1	Australia
ERR054994	PRJEB2589	Cunha et al	23	23	CC23-A1	Australia
ERR054996	PRJEB2589	Cunha et al	24	23	CC23-A1	Australia
ERR325430	PRJEB4456	Cunha et al	23	23	CC23-A1	France
ERR325438	PRJEB4456	Cunha et al	23	23	CC23-A1	Madagascar
ERR325440	PRJEB4456	Cunha et al	23	23	CC23-A1	France
ERR048531	PRJEB2589	Cunha et al	unknown	23	CC23-B	Denmark
ERR048548	PRJEB2589	Cunha et al	unknown	23	CC23-B	Bulgaria
ERR048564	PRJEB2589	Cunha et al	unknown	23	CC23-B	Germany
ERR048595	PRJEB2589	Cunha et al	unknown	23	CC23-B	Czech Republic
ERR054987	PRJEB2589	Cunha et al	23	23	CC23-B	Australia
ERR325427	PRJEB4456	Cunha et al	23	23	CC23-B	Germany
ERR325433	PRJEB4456	Cunha et al	23	23	CC23-B	France
ERR325435	PRJEB4456	Cunha et al	23	23	CC23-B	France
ERR325437	PRJEB4456	Cunha et al	23	23	CC23-B	Madagascar
ERR325439	PRJEB4456	Cunha et al	23	23	CC23-B	Madagascar
SRR5061442	PRJNA355303	Metcalf et al	31	17	CC17-A0	USA
SRR5061503	PRJNA355303	Metcalf et al	17	17	CC17-A0	USA
SRR5061621	PRJNA355303	Metcalf et al	17	17	CC17-A0	USA
SRR5062244	PRJNA355303	Metcalf et al	31	17	CC17-A0	USA
SRR5062300	PRJNA355303	Metcalf et al	148	17	CC17-A0	USA
SRR5062657	PRJNA355303	Metcalf et al	17	17	CC17-A0	USA
SRR5063540	PRJNA355303	Metcalf et al	17	17	CC17-A0	USA
SRR5063578	PRJNA355303	Metcalf et al	17	17	CC17-A0	USA
SRR5063582	PRJNA355303	Metcalf et al	17	17	CC17-A0	USA
SRR5063663	PRJNA355303	Metcalf et al	31	17	CC17-A0	USA
SRR5064054	PRJNA355303	Metcalf et al	17	17	CC17-A0	USA
SRR5064255	PRJNA355303	Metcalf et al	17	17	CC17-A0	USA
SRR5064482	PRJNA355303	Metcalf et al	17	17	CC17-A0	USA
SRR5064499	PRJNA355303	Metcalf et al	31	17	CC17-A0	USA
SRR5064530	PRJNA355303	Metcalf et al	17	17	CC17-A0	USA
SRR5061045	PRJNA355303	Metcalf et al	828	17	CC17-A1	USA
SRR5061048	PRJNA355303	Metcalf et al	17	17	CC17-A1	USA
SRR5061064	PRJNA355303	Metcalf et al	17	17	CC17-A1	USA
SRR5061106	PRJNA355303	Metcalf et al	17	17	CC17-A1	USA
SRR5061127	PRJNA355303	Metcalf et al	17	17	CC17-A1	USA
SRR5061164	PRJNA355303	Metcalf et al	17	17	CC17-A1	USA
SRR5061191	PRJNA355303	Metcalf et al	17	17	CC17-A1	USA
SRR5061277	PRJNA355303	Metcalf et al	17	17	CC17-A1	USA
SRR5061357	PRJNA355303	Metcalf et al	828	17	CC17-A1	USA
SRR5061359	PRJNA355303	Metcalf et al	17	17	CC17-A1	USA
SRR5061363	PRJNA355303	Metcalf et al	17	17	CC17-A1	USA
SRR5061528	PRJNA355303	Metcalf et al	17	17	CC17-A1	USA
SRR5061603	PRJNA355303	Metcalf et al	17	17	CC17-A1	USA
SRR5061622	PRJNA355303	Metcalf et al	17	17	CC17-A1	USA
SRR5061636	PRJNA355303	Metcalf et al	17	17	CC17-A1	USA
SRR5061670	PRJNA355303	Metcalf et al	17	17	CC17-A1	USA
SRR5061676	PRJNA355303	Metcalf et al	17	17	CC17-A1	USA
SRR5061696	PRJNA355303	Metcalf et al	17	17	CC17-A1	USA
SRR5061701	PRJNA355303	Metcalf et al	17	17	CC17-A1	USA
SRR5062309	PRJNA355303	Metcalf et al	17	17	CC17-A1	USA
SRR5062321	PRJNA355303	Metcalf et al	17	17	CC17-A1	USA
SRR5062323	PRJNA355303	Metcalf et al	17	17	CC17-A1	USA
SRR5062329	PRJNA355303	Metcalf et al	17	17	CC17-A1	USA
SRR5062336	PRJNA355303	Metcalf et al	17	17	CC17-A1	USA
SRR5062372	PRJNA355303	Metcalf et al	17	17	CC17-A1	USA
SRR5062377	PRJNA355303	Metcalf et al	829	17	CC17-A1	USA
SRR5062384	PRJNA355303	Metcalf et al	830	17	CC17-A1	USA
SRR5062390	PRJNA355303	Metcalf et al	17	17	CC17-A1	USA
SRR5062461	PRJNA355303	Metcalf et al	17	17	CC17-A1	USA
SRR5062610	PRJNA355303	Metcalf et al	17	17	CC17-A1	USA
SRR5062614	PRJNA355303	Metcalf et al	17	17	CC17-A1	USA
SRR5062640	PRJNA355303	Metcalf et al	unknown	17	CC17-A1	USA
SRR5062659	PRJNA355303	Metcalf et al	17	17	CC17-A1	USA
SRR5062698	PRJNA355303	Metcalf et al	unknown	17	CC17-A1	USA
SRR5062704	PRJNA355303	Metcalf et al	17	17	CC17-A1	USA
SRR5062705	PRJNA355303	Metcalf et al	17	17	CC17-A1	USA
SRR5062724	PRJNA355303	Metcalf et al	17	17	CC17-A1	USA
SRR5063374	PRJNA355303	Metcalf et al	17	17	CC17-A1	USA
SRR5063513	PRJNA355303	Metcalf et al	17	17	CC17-A1	USA
SRR5063556	PRJNA355303	Metcalf et al	unknown	17	CC17-A1	USA
SRR5063562	PRJNA355303	Metcalf et al	17	17	CC17-A1	USA
SRR5063569	PRJNA355303	Metcalf et al	17	17	CC17-A1	USA
SRR5063624	PRJNA355303	Metcalf et al	17	17	CC17-A1	USA
SRR5063625	PRJNA355303	Metcalf et al	17	17	CC17-A1	USA
SRR5063670	PRJNA355303	Metcalf et al	17	17	CC17-A1	USA
SRR5063693	PRJNA355303	Metcalf et al	17	17	CC17-A1	USA
SRR5063708	PRJNA355303	Metcalf et al	17	17	CC17-A1	USA
SRR5063709	PRJNA355303	Metcalf et al	17	17	CC17-A1	USA
SRR5063720	PRJNA355303	Metcalf et al	17	17	CC17-A1	USA
SRR5063741	PRJNA355303	Metcalf et al	17	17	CC17-A1	USA
SRR5063806	PRJNA355303	Metcalf et al	unknown	17	CC17-A1	USA
SRR5064083	PRJNA355303	Metcalf et al	17	17	CC17-A1	USA
SRR5064102	PRJNA355303	Metcalf et al	unknown	17	CC17-A1	USA
SRR5064127	PRJNA355303	Metcalf et al	17	17	CC17-A1	USA
SRR5064174	PRJNA355303	Metcalf et al	17	17	CC17-A1	USA
SRR5064191	PRJNA355303	Metcalf et al	17	17	CC17-A1	USA
SRR5064196	PRJNA355303	Metcalf et al	17	17	CC17-A1	USA
SRR5064198	PRJNA355303	Metcalf et al	17	17	CC17-A1	USA
SRR5064211	PRJNA355303	Metcalf et al	17	17	CC17-A1	USA
SRR5064227	PRJNA355303	Metcalf et al	17	17	CC17-A1	USA
SRR5064250	PRJNA355303	Metcalf et al	17	17	CC17-A1	USA
SRR5064314	PRJNA355303	Metcalf et al	17	17	CC17-A1	USA
SRR5064315	PRJNA355303	Metcalf et al	17	17	CC17-A1	USA
SRR5064369	PRJNA355303	Metcalf et al	17	17	CC17-A1	USA
SRR5064390	PRJNA355303	Metcalf et al	17	17	CC17-A1	USA
SRR5064406	PRJNA355303	Metcalf et al	17	17	CC17-A1	USA
SRR5064433	PRJNA355303	Metcalf et al	17	17	CC17-A1	USA
SRR5064464	PRJNA355303	Metcalf et al	17	17	CC17-A1	USA
SRR5064528	PRJNA355303	Metcalf et al	17	17	CC17-A1	USA
SRR5064529	PRJNA355303	Metcalf et al	17	17	CC17-A1	USA
SRR5061446	PRJNA355303	Metcalf et al	17	17	CC17-A2	USA
SRR5061572	PRJNA355303	Metcalf et al	unknown	17	CC17-A2	USA
SRR5061626	PRJNA355303	Metcalf et al	17	17	CC17-A2	USA
SRR5063277	PRJNA355303	Metcalf et al	17	17	CC17-A2	USA
SRR5063689	PRJNA355303	Metcalf et al	17	17	CC17-A2	USA
SRR5064184	PRJNA355303	Metcalf et al	17	17	CC17-A2	USA
SRR5064533	PRJNA355303	Metcalf et al	17	17	CC17-A2	USA
SRR5064544	PRJNA355303	Metcalf et al	17	17	CC17-A2	USA
SRR5061052	PRJNA355303	Metcalf et al	17	17	CC17-B	USA
SRR5061063	PRJNA355303	Metcalf et al	unknown	17	CC17-B	USA
SRR5061087	PRJNA355303	Metcalf et al	17	17	CC17-B	USA
SRR5061110	PRJNA355303	Metcalf et al	17	17	CC17-B	USA
SRR5061124	PRJNA355303	Metcalf et al	17	17	CC17-B	USA
SRR5061173	PRJNA355303	Metcalf et al	860	17	CC17-B	USA
SRR5061204	PRJNA355303	Metcalf et al	17	17	CC17-B	USA
SRR5061239	PRJNA355303	Metcalf et al	17	17	CC17-B	USA
SRR5061255	PRJNA355303	Metcalf et al	860	17	CC17-B	USA
SRR5061276	PRJNA355303	Metcalf et al	17	17	CC17-B	USA
SRR5061280	PRJNA355303	Metcalf et al	17	17	CC17-B	USA
SRR5061346	PRJNA355303	Metcalf et al	17	17	CC17-B	USA
SRR5061355	PRJNA355303	Metcalf et al	17	17	CC17-B	USA
SRR5061451	PRJNA355303	Metcalf et al	17	17	CC17-B	USA
SRR5061468	PRJNA355303	Metcalf et al	17	17	CC17-B	USA
SRR5061479	PRJNA355303	Metcalf et al	17	17	CC17-B	USA
SRR5061552	PRJNA355303	Metcalf et al	17	17	CC17-B	USA
SRR5061571	PRJNA355303	Metcalf et al	17	17	CC17-B	USA
SRR5061579	PRJNA355303	Metcalf et al	860	17	CC17-B	USA
SRR5061657	PRJNA355303	Metcalf et al	860	17	CC17-B	USA
SRR5061682	PRJNA355303	Metcalf et al	17	17	CC17-B	USA
SRR5061697	PRJNA355303	Metcalf et al	860	17	CC17-B	USA
SRR5062265	PRJNA355303	Metcalf et al	860	17	CC17-B	USA
SRR5062268	PRJNA355303	Metcalf et al	17	17	CC17-B	USA
SRR5062296	PRJNA355303	Metcalf et al	17	17	CC17-B	USA
SRR5062302	PRJNA355303	Metcalf et al	860	17	CC17-B	USA
SRR5062311	PRJNA355303	Metcalf et al	854	17	CC17-B	USA
SRR5062361	PRJNA355303	Metcalf et al	17	17	CC17-B	USA
SRR5062429	PRJNA355303	Metcalf et al	17	17	CC17-B	USA
SRR5062454	PRJNA355303	Metcalf et al	17	17	CC17-B	USA
SRR5062458	PRJNA355303	Metcalf et al	17	17	CC17-B	USA
SRR5062530	PRJNA355303	Metcalf et al	17	17	CC17-B	USA
SRR5062601	PRJNA355303	Metcalf et al	17	17	CC17-B	USA
SRR5062647	PRJNA355303	Metcalf et al	17	17	CC17-B	USA
SRR5062679	PRJNA355303	Metcalf et al	17	17	CC17-B	USA
SRR5063326	PRJNA355303	Metcalf et al	17	17	CC17-B	USA
SRR5063388	PRJNA355303	Metcalf et al	17	17	CC17-B	USA
SRR5063414	PRJNA355303	Metcalf et al	17	17	CC17-B	USA
SRR5063462	PRJNA355303	Metcalf et al	17	17	CC17-B	USA
SRR5063502	PRJNA355303	Metcalf et al	17	17	CC17-B	USA
SRR5063589	PRJNA355303	Metcalf et al	17	17	CC17-B	USA
SRR5063598	PRJNA355303	Metcalf et al	17	17	CC17-B	USA
SRR5063682	PRJNA355303	Metcalf et al	860	17	CC17-B	USA
SRR5063683	PRJNA355303	Metcalf et al	17	17	CC17-B	USA
SRR5063686	PRJNA355303	Metcalf et al	860	17	CC17-B	USA
SRR5063699	PRJNA355303	Metcalf et al	17	17	CC17-B	USA
SRR5063702	PRJNA355303	Metcalf et al	860	17	CC17-B	USA
SRR5063711	PRJNA355303	Metcalf et al	860	17	CC17-B	USA
SRR5063719	PRJNA355303	Metcalf et al	17	17	CC17-B	USA
SRR5063729	PRJNA355303	Metcalf et al	17	17	CC17-B	USA
SRR5063785	PRJNA355303	Metcalf et al	17	17	CC17-B	USA
SRR5064076	PRJNA355303	Metcalf et al	17	17	CC17-B	USA
SRR5064082	PRJNA355303	Metcalf et al	17	17	CC17-B	USA
SRR5064095	PRJNA355303	Metcalf et al	17	17	CC17-B	USA
SRR5064099	PRJNA355303	Metcalf et al	17	17	CC17-B	USA
SRR5064124	PRJNA355303	Metcalf et al	17	17	CC17-B	USA
SRR5064129	PRJNA355303	Metcalf et al	17	17	CC17-B	USA
SRR5064404	PRJNA355303	Metcalf et al	17	17	CC17-B	USA
SRR5064420	PRJNA355303	Metcalf et al	860	17	CC17-B	USA
SRR5064429	PRJNA355303	Metcalf et al	17	17	CC17-B	USA
SRR5061496	PRJNA355303	Metcalf et al	17	17	CC17-C	USA
SRR5062609	PRJNA355303	Metcalf et al	17	17	CC17-C	USA
SRR5063484	PRJNA355303	Metcalf et al	17	17	CC17-C	USA
SRR5064204	PRJNA355303	Metcalf et al	17	17	CC17-C	USA
SRR5061068	PRJNA355303	Metcalf et al	23	23	CC23-A0	USA
SRR5061100	PRJNA355303	Metcalf et al	23	23	CC23-A0	USA
SRR5061101	PRJNA355303	Metcalf et al	unknown	23	CC23-A0	USA
SRR5061234	PRJNA355303	Metcalf et al	23	23	CC23-A0	USA
SRR5061342	PRJNA355303	Metcalf et al	unknown	23	CC23-A0	USA
SRR5061473	PRJNA355303	Metcalf et al	23	23	CC23-A0	USA
SRR5061484	PRJNA355303	Metcalf et al	23	23	CC23-A0	USA
SRR5061525	PRJNA355303	Metcalf et al	23	23	CC23-A0	USA
SRR5061527	PRJNA355303	Metcalf et al	23	23	CC23-A0	USA
SRR5061543	PRJNA355303	Metcalf et al	23	23	CC23-A0	USA
SRR5061544	PRJNA355303	Metcalf et al	23	23	CC23-A0	USA
SRR5061554	PRJNA355303	Metcalf et al	23	23	CC23-A0	USA
SRR5061586	PRJNA355303	Metcalf et al	23	23	CC23-A0	USA
SRR5061597	PRJNA355303	Metcalf et al	23	23	CC23-A0	USA
SRR5061662	PRJNA355303	Metcalf et al	23	23	CC23-A0	USA
SRR5061693	PRJNA355303	Metcalf et al	23	23	CC23-A0	USA
SRR5062250	PRJNA355303	Metcalf et al	23	23	CC23-A0	USA
SRR5062256	PRJNA355303	Metcalf et al	23	23	CC23-A0	USA
SRR5062304	PRJNA355303	Metcalf et al	23	23	CC23-A0	USA
SRR5062338	PRJNA355303	Metcalf et al	23	23	CC23-A0	USA
SRR5062345	PRJNA355303	Metcalf et al	23	23	CC23-A0	USA
SRR5062353	PRJNA355303	Metcalf et al	23	23	CC23-A0	USA
SRR5062354	PRJNA355303	Metcalf et al	23	23	CC23-A0	USA
SRR5062378	PRJNA355303	Metcalf et al	23	23	CC23-A0	USA
SRR5062396	PRJNA355303	Metcalf et al	23	23	CC23-A0	USA
SRR5062439	PRJNA355303	Metcalf et al	23	23	CC23-A0	USA
SRR5062452	PRJNA355303	Metcalf et al	23	23	CC23-A0	USA
SRR5062471	PRJNA355303	Metcalf et al	23	23	CC23-A0	USA
SRR5062492	PRJNA355303	Metcalf et al	23	23	CC23-A0	USA
SRR5062546	PRJNA355303	Metcalf et al	23	23	CC23-A0	USA
SRR5062629	PRJNA355303	Metcalf et al	23	23	CC23-A0	USA
SRR5062632	PRJNA355303	Metcalf et al	23	23	CC23-A0	USA
SRR5062678	PRJNA355303	Metcalf et al	23	23	CC23-A0	USA
SRR5062686	PRJNA355303	Metcalf et al	23	23	CC23-A0	USA
SRR5062687	PRJNA355303	Metcalf et al	23	23	CC23-A0	USA
SRR5062700	PRJNA355303	Metcalf et al	23	23	CC23-A0	USA
SRR5062701	PRJNA355303	Metcalf et al	unknown	23	CC23-A0	USA
SRR5062708	PRJNA355303	Metcalf et al	23	23	CC23-A0	USA
SRR5062709	PRJNA355303	Metcalf et al	23	23	CC23-A0	USA
SRR5062711	PRJNA355303	Metcalf et al	23	23	CC23-A0	USA
SRR5062736	PRJNA355303	Metcalf et al	23	23	CC23-A0	USA
SRR5063299	PRJNA355303	Metcalf et al	23	23	CC23-A0	USA
SRR5063303	PRJNA355303	Metcalf et al	23	23	CC23-A0	USA
SRR5063323	PRJNA355303	Metcalf et al	23	23	CC23-A0	USA
SRR5063329	PRJNA355303	Metcalf et al	23	23	CC23-A0	USA
SRR5063350	PRJNA355303	Metcalf et al	23	23	CC23-A0	USA
SRR5063383	PRJNA355303	Metcalf et al	23	23	CC23-A0	USA
SRR5063416	PRJNA355303	Metcalf et al	23	23	CC23-A0	USA
SRR5063516	PRJNA355303	Metcalf et al	23	23	CC23-A0	USA
SRR5063542	PRJNA355303	Metcalf et al	23	23	CC23-A0	USA
SRR5063564	PRJNA355303	Metcalf et al	23	23	CC23-A0	USA
SRR5063572	PRJNA355303	Metcalf et al	23	23	CC23-A0	USA
SRR5063574	PRJNA355303	Metcalf et al	23	23	CC23-A0	USA
SRR5063581	PRJNA355303	Metcalf et al	23	23	CC23-A0	USA
SRR5063600	PRJNA355303	Metcalf et al	23	23	CC23-A0	USA
SRR5063610	PRJNA355303	Metcalf et al	23	23	CC23-A0	USA
SRR5063673	PRJNA355303	Metcalf et al	23	23	CC23-A0	USA
SRR5063674	PRJNA355303	Metcalf et al	23	23	CC23-A0	USA
SRR5063687	PRJNA355303	Metcalf et al	23	23	CC23-A0	USA
SRR5063700	PRJNA355303	Metcalf et al	23	23	CC23-A0	USA
SRR5063722	PRJNA355303	Metcalf et al	23	23	CC23-A0	USA
SRR5063771	PRJNA355303	Metcalf et al	23	23	CC23-A0	USA
SRR5063800	PRJNA355303	Metcalf et al	23	23	CC23-A0	USA
SRR5063801	PRJNA355303	Metcalf et al	23	23	CC23-A0	USA
SRR5064092	PRJNA355303	Metcalf et al	unknown	23	CC23-A0	USA
SRR5064109	PRJNA355303	Metcalf et al	23	23	CC23-A0	USA
SRR5064131	PRJNA355303	Metcalf et al	23	23	CC23-A0	USA
SRR5064178	PRJNA355303	Metcalf et al	23	23	CC23-A0	USA
SRR5064202	PRJNA355303	Metcalf et al	23	23	CC23-A0	USA
SRR5064242	PRJNA355303	Metcalf et al	23	23	CC23-A0	USA
SRR5064257	PRJNA355303	Metcalf et al	23	23	CC23-A0	USA
SRR5064258	PRJNA355303	Metcalf et al	23	23	CC23-A0	USA
SRR5064279	PRJNA355303	Metcalf et al	23	23	CC23-A0	USA
SRR5064305	PRJNA355303	Metcalf et al	23	23	CC23-A0	USA
SRR5064337	PRJNA355303	Metcalf et al	23	23	CC23-A0	USA
SRR5064338	PRJNA355303	Metcalf et al	23	23	CC23-A0	USA
SRR5064442	PRJNA355303	Metcalf et al	23	23	CC23-A0	USA
SRR5064452	PRJNA355303	Metcalf et al	23	23	CC23-A0	USA
SRR5064484	PRJNA355303	Metcalf et al	23	23	CC23-A0	USA
SRR5064502	PRJNA355303	Metcalf et al	23	23	CC23-A0	USA
SRR5064508	PRJNA355303	Metcalf et al	23	23	CC23-A0	USA
SRR5064514	PRJNA355303	Metcalf et al	23	23	CC23-A0	USA
SRR5064540	PRJNA355303	Metcalf et al	23	23	CC23-A0	USA
SRR5064849	PRJNA355303	Metcalf et al	23	23	CC23-A0	USA
SRR6165830	PRJNA355303	Metcalf et al	unknown	23	CC23-A0	USA
SRR5061053	PRJNA355303	Metcalf et al	23	23	CC23-A1	USA
SRR5061056	PRJNA355303	Metcalf et al	23	23	CC23-A1	USA
SRR5061070	PRJNA355303	Metcalf et al	23	23	CC23-A1	USA
SRR5061071	PRJNA355303	Metcalf et al	23	23	CC23-A1	USA
SRR5061075	PRJNA355303	Metcalf et al	23	23	CC23-A1	USA
SRR5061076	PRJNA355303	Metcalf et al	23	23	CC23-A1	USA
SRR5061088	PRJNA355303	Metcalf et al	23	23	CC23-A1	USA
SRR5061113	PRJNA355303	Metcalf et al	23	23	CC23-A1	USA
SRR5061157	PRJNA355303	Metcalf et al	23	23	CC23-A1	USA
SRR5061158	PRJNA355303	Metcalf et al	23	23	CC23-A1	USA
SRR5061166	PRJNA355303	Metcalf et al	23	23	CC23-A1	USA
SRR5061168	PRJNA355303	Metcalf et al	23	23	CC23-A1	USA
SRR5061170	PRJNA355303	Metcalf et al	23	23	CC23-A1	USA
SRR5061179	PRJNA355303	Metcalf et al	23	23	CC23-A1	USA
SRR5061190	PRJNA355303	Metcalf et al	23	23	CC23-A1	USA
SRR5061201	PRJNA355303	Metcalf et al	23	23	CC23-A1	USA
SRR5061202	PRJNA355303	Metcalf et al	24	23	CC23-A1	USA
SRR5061206	PRJNA355303	Metcalf et al	23	23	CC23-A1	USA
SRR5061213	PRJNA355303	Metcalf et al	23	23	CC23-A1	USA
SRR5061232	PRJNA355303	Metcalf et al	23	23	CC23-A1	USA
SRR5061248	PRJNA355303	Metcalf et al	23	23	CC23-A1	USA
SRR5061257	PRJNA355303	Metcalf et al	23	23	CC23-A1	USA
SRR5061269	PRJNA355303	Metcalf et al	23	23	CC23-A1	USA
SRR5061273	PRJNA355303	Metcalf et al	23	23	CC23-A1	USA
SRR5061345	PRJNA355303	Metcalf et al	23	23	CC23-A1	USA
SRR5061445	PRJNA355303	Metcalf et al	23	23	CC23-A1	USA
SRR5061447	PRJNA355303	Metcalf et al	23	23	CC23-A1	USA
SRR5061460	PRJNA355303	Metcalf et al	23	23	CC23-A1	USA
SRR5061462	PRJNA355303	Metcalf et al	23	23	CC23-A1	USA
SRR5061470	PRJNA355303	Metcalf et al	23	23	CC23-A1	USA
SRR5061483	PRJNA355303	Metcalf et al	23	23	CC23-A1	USA
SRR5061492	PRJNA355303	Metcalf et al	23	23	CC23-A1	USA
SRR5061499	PRJNA355303	Metcalf et al	23	23	CC23-A1	USA
SRR5061556	PRJNA355303	Metcalf et al	24	23	CC23-A1	USA
SRR5061558	PRJNA355303	Metcalf et al	23	23	CC23-A1	USA
SRR5061559	PRJNA355303	Metcalf et al	23	23	CC23-A1	USA
SRR5061565	PRJNA355303	Metcalf et al	23	23	CC23-A1	USA
SRR5061568	PRJNA355303	Metcalf et al	23	23	CC23-A1	USA
SRR5061577	PRJNA355303	Metcalf et al	23	23	CC23-A1	USA
SRR5061580	PRJNA355303	Metcalf et al	23	23	CC23-A1	USA
SRR5061582	PRJNA355303	Metcalf et al	23	23	CC23-A1	USA
SRR5061588	PRJNA355303	Metcalf et al	23	23	CC23-A1	USA
SRR5061598	PRJNA355303	Metcalf et al	23	23	CC23-A1	USA
SRR5061616	PRJNA355303	Metcalf et al	23	23	CC23-A1	USA
SRR5061619	PRJNA355303	Metcalf et al	23	23	CC23-A1	USA
SRR5061624	PRJNA355303	Metcalf et al	23	23	CC23-A1	USA
SRR5061641	PRJNA355303	Metcalf et al	23	23	CC23-A1	USA
SRR5061646	PRJNA355303	Metcalf et al	23	23	CC23-A1	USA
SRR5061667	PRJNA355303	Metcalf et al	23	23	CC23-A1	USA
SRR5061668	PRJNA355303	Metcalf et al	24	23	CC23-A1	USA
SRR5061687	PRJNA355303	Metcalf et al	unknown	23	CC23-A1	USA
SRR5061689	PRJNA355303	Metcalf et al	23	23	CC23-A1	USA
SRR5061699	PRJNA355303	Metcalf et al	23	23	CC23-A1	USA
SRR5061702	PRJNA355303	Metcalf et al	23	23	CC23-A1	USA
SRR5062211	PRJNA355303	Metcalf et al	23	23	CC23-A1	USA
SRR5062224	PRJNA355303	Metcalf et al	23	23	CC23-A1	USA
SRR5062232	PRJNA355303	Metcalf et al	unknown	23	CC23-A1	USA
SRR5062236	PRJNA355303	Metcalf et al	23	23	CC23-A1	USA
SRR5062241	PRJNA355303	Metcalf et al	unknown	23	CC23-A1	USA
SRR5062255	PRJNA355303	Metcalf et al	23	23	CC23-A1	USA
SRR5062260	PRJNA355303	Metcalf et al	23	23	CC23-A1	USA
SRR5062261	PRJNA355303	Metcalf et al	24	23	CC23-A1	USA
SRR5062270	PRJNA355303	Metcalf et al	23	23	CC23-A1	USA
SRR5062274	PRJNA355303	Metcalf et al	23	23	CC23-A1	USA
SRR5062298	PRJNA355303	Metcalf et al	23	23	CC23-A1	USA
SRR5062299	PRJNA355303	Metcalf et al	23	23	CC23-A1	USA
SRR5062303	PRJNA355303	Metcalf et al	23	23	CC23-A1	USA
SRR5062308	PRJNA355303	Metcalf et al	23	23	CC23-A1	USA
SRR5062312	PRJNA355303	Metcalf et al	23	23	CC23-A1	USA
SRR5062313	PRJNA355303	Metcalf et al	23	23	CC23-A1	USA
SRR5062315	PRJNA355303	Metcalf et al	23	23	CC23-A1	USA
SRR5062356	PRJNA355303	Metcalf et al	23	23	CC23-A1	USA
SRR5062368	PRJNA355303	Metcalf et al	23	23	CC23-A1	USA
SRR5062369	PRJNA355303	Metcalf et al	23	23	CC23-A1	USA
SRR5062380	PRJNA355303	Metcalf et al	23	23	CC23-A1	USA
SRR5062381	PRJNA355303	Metcalf et al	23	23	CC23-A1	USA
SRR5062382	PRJNA355303	Metcalf et al	23	23	CC23-A1	USA
SRR5062385	PRJNA355303	Metcalf et al	23	23	CC23-A1	USA
SRR5062388	PRJNA355303	Metcalf et al	23	23	CC23-A1	USA
SRR5062395	PRJNA355303	Metcalf et al	23	23	CC23-A1	USA
SRR5062410	PRJNA355303	Metcalf et al	23	23	CC23-A1	USA
SRR5062417	PRJNA355303	Metcalf et al	834	23	CC23-A1	USA
SRR5062431	PRJNA355303	Metcalf et al	23	23	CC23-A1	USA
SRR5062434	PRJNA355303	Metcalf et al	23	23	CC23-A1	USA
SRR5062438	PRJNA355303	Metcalf et al	23	23	CC23-A1	USA
SRR5062444	PRJNA355303	Metcalf et al	23	23	CC23-A1	USA
SRR5062446	PRJNA355303	Metcalf et al	23	23	CC23-A1	USA
SRR5062465	PRJNA355303	Metcalf et al	24	23	CC23-A1	USA
SRR5062468	PRJNA355303	Metcalf et al	23	23	CC23-A1	USA
SRR5062479	PRJNA355303	Metcalf et al	23	23	CC23-A1	USA
SRR5062484	PRJNA355303	Metcalf et al	223	23	CC23-A1	USA
SRR5062489	PRJNA355303	Metcalf et al	23	23	CC23-A1	USA
SRR5062490	PRJNA355303	Metcalf et al	835	23	CC23-A1	USA
SRR5062495	PRJNA355303	Metcalf et al	23	23	CC23-A1	USA
SRR5062499	PRJNA355303	Metcalf et al	23	23	CC23-A1	USA
SRR5062501	PRJNA355303	Metcalf et al	23	23	CC23-A1	USA
SRR5062502	PRJNA355303	Metcalf et al	833	23	CC23-A1	USA
SRR5062503	PRJNA355303	Metcalf et al	23	23	CC23-A1	USA
SRR5062508	PRJNA355303	Metcalf et al	498	23	CC23-A1	USA
SRR5062514	PRJNA355303	Metcalf et al	23	23	CC23-A1	USA
SRR5062515	PRJNA355303	Metcalf et al	23	23	CC23-A1	USA
SRR5062516	PRJNA355303	Metcalf et al	23	23	CC23-A1	USA
SRR5062520	PRJNA355303	Metcalf et al	23	23	CC23-A1	USA
SRR5062522	PRJNA355303	Metcalf et al	23	23	CC23-A1	USA
SRR5062523	PRJNA355303	Metcalf et al	23	23	CC23-A1	USA
SRR5062527	PRJNA355303	Metcalf et al	23	23	CC23-A1	USA
SRR5062539	PRJNA355303	Metcalf et al	23	23	CC23-A1	USA
SRR5062547	PRJNA355303	Metcalf et al	23	23	CC23-A1	USA
SRR5062589	PRJNA355303	Metcalf et al	23	23	CC23-A1	USA
SRR5062596	PRJNA355303	Metcalf et al	23	23	CC23-A1	USA
SRR5062622	PRJNA355303	Metcalf et al	23	23	CC23-A1	USA
SRR5062628	PRJNA355303	Metcalf et al	23	23	CC23-A1	USA
SRR5062631	PRJNA355303	Metcalf et al	23	23	CC23-A1	USA
SRR5062634	PRJNA355303	Metcalf et al	unknown	23	CC23-A1	USA
SRR5062641	PRJNA355303	Metcalf et al	23	23	CC23-A1	USA
SRR5062643	PRJNA355303	Metcalf et al	23	23	CC23-A1	USA
SRR5062644	PRJNA355303	Metcalf et al	23	23	CC23-A1	USA
SRR5062645	PRJNA355303	Metcalf et al	23	23	CC23-A1	USA
SRR5062646	PRJNA355303	Metcalf et al	23	23	CC23-A1	USA
SRR5062650	PRJNA355303	Metcalf et al	23	23	CC23-A1	USA
SRR5062655	PRJNA355303	Metcalf et al	23	23	CC23-A1	USA
SRR5062661	PRJNA355303	Metcalf et al	23	23	CC23-A1	USA
SRR5062671	PRJNA355303	Metcalf et al	unknown	23	CC23-A1	USA
SRR5062676	PRJNA355303	Metcalf et al	23	23	CC23-A1	USA
SRR5062683	PRJNA355303	Metcalf et al	23	23	CC23-A1	USA
SRR5062691	PRJNA355303	Metcalf et al	23	23	CC23-A1	USA
SRR5062696	PRJNA355303	Metcalf et al	23	23	CC23-A1	USA
SRR5062699	PRJNA355303	Metcalf et al	24	23	CC23-A1	USA
SRR5062703	PRJNA355303	Metcalf et al	23	23	CC23-A1	USA
SRR5062735	PRJNA355303	Metcalf et al	23	23	CC23-A1	USA
SRR5063279	PRJNA355303	Metcalf et al	23	23	CC23-A1	USA
SRR5063282	PRJNA355303	Metcalf et al	23	23	CC23-A1	USA
SRR5063288	PRJNA355303	Metcalf et al	23	23	CC23-A1	USA
SRR5063294	PRJNA355303	Metcalf et al	23	23	CC23-A1	USA
SRR5063295	PRJNA355303	Metcalf et al	unknown	23	CC23-A1	USA
SRR5063307	PRJNA355303	Metcalf et al	24	23	CC23-A1	USA
SRR5063310	PRJNA355303	Metcalf et al	23	23	CC23-A1	USA
SRR5063315	PRJNA355303	Metcalf et al	23	23	CC23-A1	USA
SRR5063322	PRJNA355303	Metcalf et al	23	23	CC23-A1	USA
SRR5063327	PRJNA355303	Metcalf et al	23	23	CC23-A1	USA
SRR5063331	PRJNA355303	Metcalf et al	23	23	CC23-A1	USA
SRR5063338	PRJNA355303	Metcalf et al	23	23	CC23-A1	USA
SRR5063342	PRJNA355303	Metcalf et al	23	23	CC23-A1	USA
SRR5063346	PRJNA355303	Metcalf et al	23	23	CC23-A1	USA
SRR5063361	PRJNA355303	Metcalf et al	24	23	CC23-A1	USA
SRR5063369	PRJNA355303	Metcalf et al	23	23	CC23-A1	USA
SRR5063372	PRJNA355303	Metcalf et al	23	23	CC23-A1	USA
SRR5063380	PRJNA355303	Metcalf et al	23	23	CC23-A1	USA
SRR5063386	PRJNA355303	Metcalf et al	23	23	CC23-A1	USA
SRR5063396	PRJNA355303	Metcalf et al	23	23	CC23-A1	USA
SRR5063401	PRJNA355303	Metcalf et al	23	23	CC23-A1	USA
SRR5063410	PRJNA355303	Metcalf et al	23	23	CC23-A1	USA
SRR5063422	PRJNA355303	Metcalf et al	23	23	CC23-A1	USA
SRR5063453	PRJNA355303	Metcalf et al	23	23	CC23-A1	USA
SRR5063455	PRJNA355303	Metcalf et al	23	23	CC23-A1	USA
SRR5063456	PRJNA355303	Metcalf et al	23	23	CC23-A1	USA
SRR5063476	PRJNA355303	Metcalf et al	23	23	CC23-A1	USA
SRR5063488	PRJNA355303	Metcalf et al	23	23	CC23-A1	USA
SRR5063493	PRJNA355303	Metcalf et al	23	23	CC23-A1	USA
SRR5063496	PRJNA355303	Metcalf et al	23	23	CC23-A1	USA
SRR5063511	PRJNA355303	Metcalf et al	23	23	CC23-A1	USA
SRR5063520	PRJNA355303	Metcalf et al	23	23	CC23-A1	USA
SRR5063537	PRJNA355303	Metcalf et al	23	23	CC23-A1	USA
SRR5063570	PRJNA355303	Metcalf et al	23	23	CC23-A1	USA
SRR5063577	PRJNA355303	Metcalf et al	24	23	CC23-A1	USA
SRR5063585	PRJNA355303	Metcalf et al	23	23	CC23-A1	USA
SRR5063599	PRJNA355303	Metcalf et al	23	23	CC23-A1	USA
SRR5063631	PRJNA355303	Metcalf et al	23	23	CC23-A1	USA
SRR5063666	PRJNA355303	Metcalf et al	23	23	CC23-A1	USA
SRR5063678	PRJNA355303	Metcalf et al	23	23	CC23-A1	USA
SRR5063679	PRJNA355303	Metcalf et al	unknown	23	CC23-A1	USA
SRR5063688	PRJNA355303	Metcalf et al	23	23	CC23-A1	USA
SRR5063694	PRJNA355303	Metcalf et al	23	23	CC23-A1	USA
SRR5063696	PRJNA355303	Metcalf et al	24	23	CC23-A1	USA
SRR5063704	PRJNA355303	Metcalf et al	23	23	CC23-A1	USA
SRR5063706	PRJNA355303	Metcalf et al	23	23	CC23-A1	USA
SRR5063710	PRJNA355303	Metcalf et al	23	23	CC23-A1	USA
SRR5063713	PRJNA355303	Metcalf et al	23	23	CC23-A1	USA
SRR5063718	PRJNA355303	Metcalf et al	23	23	CC23-A1	USA
SRR5063736	PRJNA355303	Metcalf et al	23	23	CC23-A1	USA
SRR5063739	PRJNA355303	Metcalf et al	23	23	CC23-A1	USA
SRR5063744	PRJNA355303	Metcalf et al	23	23	CC23-A1	USA
SRR5063745	PRJNA355303	Metcalf et al	23	23	CC23-A1	USA
SRR5063758	PRJNA355303	Metcalf et al	23	23	CC23-A1	USA
SRR5063759	PRJNA355303	Metcalf et al	23	23	CC23-A1	USA
SRR5063760	PRJNA355303	Metcalf et al	23	23	CC23-A1	USA
SRR5063765	PRJNA355303	Metcalf et al	unknown	23	CC23-A1	USA
SRR5063769	PRJNA355303	Metcalf et al	23	23	CC23-A1	USA
SRR5063776	PRJNA355303	Metcalf et al	23	23	CC23-A1	USA
SRR5063787	PRJNA355303	Metcalf et al	23	23	CC23-A1	USA
SRR5063790	PRJNA355303	Metcalf et al	23	23	CC23-A1	USA
SRR5063796	PRJNA355303	Metcalf et al	unknown	23	CC23-A1	USA
SRR5063804	PRJNA355303	Metcalf et al	23	23	CC23-A1	USA
SRR5064050	PRJNA355303	Metcalf et al	24	23	CC23-A1	USA
SRR5064070	PRJNA355303	Metcalf et al	23	23	CC23-A1	USA
SRR5064074	PRJNA355303	Metcalf et al	23	23	CC23-A1	USA
SRR5064086	PRJNA355303	Metcalf et al	23	23	CC23-A1	USA
SRR5064088	PRJNA355303	Metcalf et al	23	23	CC23-A1	USA
SRR5064093	PRJNA355303	Metcalf et al	23	23	CC23-A1	USA
SRR5064104	PRJNA355303	Metcalf et al	23	23	CC23-A1	USA
SRR5064114	PRJNA355303	Metcalf et al	223	23	CC23-A1	USA
SRR5064117	PRJNA355303	Metcalf et al	23	23	CC23-A1	USA
SRR5064119	PRJNA355303	Metcalf et al	24	23	CC23-A1	USA
SRR5064120	PRJNA355303	Metcalf et al	23	23	CC23-A1	USA
SRR5064123	PRJNA355303	Metcalf et al	23	23	CC23-A1	USA
SRR5064125	PRJNA355303	Metcalf et al	23	23	CC23-A1	USA
SRR5064139	PRJNA355303	Metcalf et al	24	23	CC23-A1	USA
SRR5064142	PRJNA355303	Metcalf et al	23	23	CC23-A1	USA
SRR5064146	PRJNA355303	Metcalf et al	23	23	CC23-A1	USA
SRR5064160	PRJNA355303	Metcalf et al	24	23	CC23-A1	USA
SRR5064163	PRJNA355303	Metcalf et al	23	23	CC23-A1	USA
SRR5064165	PRJNA355303	Metcalf et al	unknown	23	CC23-A1	USA
SRR5064169	PRJNA355303	Metcalf et al	24	23	CC23-A1	USA
SRR5064179	PRJNA355303	Metcalf et al	23	23	CC23-A1	USA
SRR5064186	PRJNA355303	Metcalf et al	23	23	CC23-A1	USA
SRR5064190	PRJNA355303	Metcalf et al	23	23	CC23-A1	USA
SRR5064217	PRJNA355303	Metcalf et al	24	23	CC23-A1	USA
SRR5064224	PRJNA355303	Metcalf et al	24	23	CC23-A1	USA
SRR5064231	PRJNA355303	Metcalf et al	23	23	CC23-A1	USA
SRR5064233	PRJNA355303	Metcalf et al	23	23	CC23-A1	USA
SRR5064234	PRJNA355303	Metcalf et al	23	23	CC23-A1	USA
SRR5064235	PRJNA355303	Metcalf et al	24	23	CC23-A1	USA
SRR5064236	PRJNA355303	Metcalf et al	23	23	CC23-A1	USA
SRR5064238	PRJNA355303	Metcalf et al	23	23	CC23-A1	USA
SRR5064240	PRJNA355303	Metcalf et al	23	23	CC23-A1	USA
SRR5064268	PRJNA355303	Metcalf et al	23	23	CC23-A1	USA
SRR5064276	PRJNA355303	Metcalf et al	23	23	CC23-A1	USA
SRR5064291	PRJNA355303	Metcalf et al	23	23	CC23-A1	USA
SRR5064295	PRJNA355303	Metcalf et al	23	23	CC23-A1	USA
SRR5064296	PRJNA355303	Metcalf et al	23	23	CC23-A1	USA
SRR5064302	PRJNA355303	Metcalf et al	23	23	CC23-A1	USA
SRR5064307	PRJNA355303	Metcalf et al	23	23	CC23-A1	USA
SRR5064313	PRJNA355303	Metcalf et al	23	23	CC23-A1	USA
SRR5064319	PRJNA355303	Metcalf et al	23	23	CC23-A1	USA
SRR5064321	PRJNA355303	Metcalf et al	23	23	CC23-A1	USA
SRR5064329	PRJNA355303	Metcalf et al	23	23	CC23-A1	USA
SRR5064332	PRJNA355303	Metcalf et al	unknown	23	CC23-A1	USA
SRR5064334	PRJNA355303	Metcalf et al	23	23	CC23-A1	USA
SRR5064336	PRJNA355303	Metcalf et al	23	23	CC23-A1	USA
SRR5064344	PRJNA355303	Metcalf et al	23	23	CC23-A1	USA
SRR5064346	PRJNA355303	Metcalf et al	23	23	CC23-A1	USA
SRR5064349	PRJNA355303	Metcalf et al	23	23	CC23-A1	USA
SRR5064352	PRJNA355303	Metcalf et al	unknown	23	CC23-A1	USA
SRR5064353	PRJNA355303	Metcalf et al	23	23	CC23-A1	USA
SRR5064365	PRJNA355303	Metcalf et al	23	23	CC23-A1	USA
SRR5064367	PRJNA355303	Metcalf et al	23	23	CC23-A1	USA
SRR5064378	PRJNA355303	Metcalf et al	23	23	CC23-A1	USA
SRR5064382	PRJNA355303	Metcalf et al	23	23	CC23-A1	USA
SRR5064388	PRJNA355303	Metcalf et al	23	23	CC23-A1	USA
SRR5064389	PRJNA355303	Metcalf et al	23	23	CC23-A1	USA
SRR5064392	PRJNA355303	Metcalf et al	23	23	CC23-A1	USA
SRR5064400	PRJNA355303	Metcalf et al	23	23	CC23-A1	USA
SRR5064403	PRJNA355303	Metcalf et al	23	23	CC23-A1	USA
SRR5064405	PRJNA355303	Metcalf et al	24	23	CC23-A1	USA
SRR5064415	PRJNA355303	Metcalf et al	23	23	CC23-A1	USA
SRR5064444	PRJNA355303	Metcalf et al	23	23	CC23-A1	USA
SRR5064448	PRJNA355303	Metcalf et al	23	23	CC23-A1	USA
SRR5064460	PRJNA355303	Metcalf et al	23	23	CC23-A1	USA
SRR5064463	PRJNA355303	Metcalf et al	23	23	CC23-A1	USA
SRR5064465	PRJNA355303	Metcalf et al	23	23	CC23-A1	USA
SRR5064477	PRJNA355303	Metcalf et al	23	23	CC23-A1	USA
SRR5064478	PRJNA355303	Metcalf et al	23	23	CC23-A1	USA
SRR5064480	PRJNA355303	Metcalf et al	23	23	CC23-A1	USA
SRR5064485	PRJNA355303	Metcalf et al	24	23	CC23-A1	USA
SRR5064486	PRJNA355303	Metcalf et al	23	23	CC23-A1	USA
SRR5064501	PRJNA355303	Metcalf et al	unknown	23	CC23-A1	USA
SRR5064513	PRJNA355303	Metcalf et al	23	23	CC23-A1	USA
SRR5064517	PRJNA355303	Metcalf et al	unknown	23	CC23-A1	USA
SRR5064526	PRJNA355303	Metcalf et al	23	23	CC23-A1	USA
SRR5064538	PRJNA355303	Metcalf et al	23	23	CC23-A1	USA
SRR5064539	PRJNA355303	Metcalf et al	23	23	CC23-A1	USA
SRR5064826	PRJNA355303	Metcalf et al	23	23	CC23-A1	USA
SRR5064832	PRJNA355303	Metcalf et al	23	23	CC23-A1	USA
SRR5064843	PRJNA355303	Metcalf et al	23	23	CC23-A1	USA
SRR5066523	PRJNA355303	Metcalf et al	23	23	CC23-A1	USA
SRR5061453	PRJNA355303	Metcalf et al	23	23	CC23-B	USA
SRR5062720	PRJNA355303	Metcalf et al	23	23	CC23-B	USA
SRR5063389	PRJNA355303	Metcalf et al	23	23	CC23-B	USA
SRR5063431	PRJNA355303	Metcalf et al	23	23	CC23-B	USA
SRR5063754	PRJNA355303	Metcalf et al	144	23	CC23-B	USA
GCA_001015835.1	PRJNA278931	Rosini et al	unknown	17	CC17-A0	unknown
GCA_001016285.1	PRJNA278931	Rosini et al	17	17	CC17-A0	unknown
GCA_001016335.1	PRJNA278931	Rosini et al	unknown	17	CC17-A0	unknown
GCA_001018095.1	PRJNA278931	Rosini et al	unknown	17	CC17-A0	Bulgaria
GCA_001018175.1	PRJNA278931	Rosini et al	17	17	CC17-A0	Germany
GCA_001010345.1	PRJNA278931	Rosini et al	17	17	CC17-A1	Spain
GCA_001015575.1	PRJNA278931	Rosini et al	17	17	CC17-A1	Italy
GCA_001015655.1	PRJNA278931	Rosini et al	unknown	17	CC17-A1	Italy
GCA_001015735.1	PRJNA278931	Rosini et al	unknown	17	CC17-A1	Italy
GCA_001016355.1	PRJNA278931	Rosini et al	17	17	CC17-A1	unknown
GCA_001016545.1	PRJNA278931	Rosini et al	17	17	CC17-A1	Spain
GCA_001016655.1	PRJNA278931	Rosini et al	unknown	17	CC17-A1	Spain
GCA_001016695.1	PRJNA278931	Rosini et al	17	17	CC17-A1	Spain
GCA_001016795.1	PRJNA278931	Rosini et al	17	17	CC17-A1	Spain
GCA_001016955.1	PRJNA278931	Rosini et al	17	17	CC17-A1	Spain
GCA_001018155.1	PRJNA278931	Rosini et al	17	17	CC17-A1	Germany
GCA_001016125.1	PRJNA278931	Rosini et al	17	17	CC17-B	unknown
GCA_001018565.1	PRJNA278931	Rosini et al	484	17	CC17-B	Belgium
GCA_001015685.1	PRJNA278931	Rosini et al	unknown	23	CC23-A0	Italy
GCA_001015845.1	PRJNA278931	Rosini et al	23	23	CC23-A0	unknown
GCA_001015925.1	PRJNA278931	Rosini et al	23	23	CC23-A0	unknown
GCA_001015425.1	PRJNA278931	Rosini et al	24	23	CC23-A1	UK
GCA_001015555.1	PRJNA278931	Rosini et al	23	23	CC23-A1	Italy
GCA_001015815.1	PRJNA278931	Rosini et al	23	23	CC23-A1	unknown
GCA_001015875.1	PRJNA278931	Rosini et al	24	23	CC23-A1	unknown
GCA_001015895.1	PRJNA278931	Rosini et al	unknown	23	CC23-A1	unknown
GCA_001015965.1	PRJNA278931	Rosini et al	23	23	CC23-A1	unknown
GCA_001016255.1	PRJNA278931	Rosini et al	23	23	CC23-A1	unknown
GCA_001016295.1	PRJNA278931	Rosini et al	23	23	CC23-A1	unknown
GCA_001016675.1	PRJNA278931	Rosini et al	23	23	CC23-A1	Spain
GCA_001016725.1	PRJNA278931	Rosini et al	23	23	CC23-A1	Spain
GCA_001016815.1	PRJNA278931	Rosini et al	24	23	CC23-A1	Spain
GCA_001016835.1	PRJNA278931	Rosini et al	23	23	CC23-A1	Spain
GCA_001016855.1	PRJNA278931	Rosini et al	23	23	CC23-A1	Spain
GCA_001015615.1	PRJNA278931	Rosini et al	unknown	23	CC23-B	Italy
GCA_001015955.1	PRJNA278931	Rosini et al	223	23	CC23-B	unknown
GCA_001016005.1	PRJNA278931	Rosini et al	23	23	CC23-B	unknown
GCA_001018085.1	PRJNA278931	Rosini et al	23	23	CC23-B	Bulgaria
GCA_001018475.1	PRJNA278931	Rosini et al	unknown	23	CC23-B	Belgium
SRR3320166	PRJNA315969	Seale et al	17	17	CC17-A0	Kenya
SRR3320167	PRJNA315969	Seale et al	17	17	CC17-A0	Kenya
SRR3320168	PRJNA315969	Seale et al	17	17	CC17-A0	Kenya
SRR3320178	PRJNA315969	Seale et al	17	17	CC17-A0	Kenya
SRR3320181	PRJNA315969	Seale et al	17	17	CC17-A0	Kenya
SRR3320186	PRJNA315969	Seale et al	17	17	CC17-A0	Kenya
SRR3320187	PRJNA315969	Seale et al	17	17	CC17-A0	Kenya
SRR3320194	PRJNA315969	Seale et al	17	17	CC17-A0	Kenya
SRR3320199	PRJNA315969	Seale et al	17	17	CC17-A0	Kenya
SRR3320203	PRJNA315969	Seale et al	17	17	CC17-A0	Kenya
SRR3320204	PRJNA315969	Seale et al	17	17	CC17-A0	Kenya
SRR3320206	PRJNA315969	Seale et al	17	17	CC17-A0	Kenya
SRR3320207	PRJNA315969	Seale et al	17	17	CC17-A0	Kenya
SRR3320210	PRJNA315969	Seale et al	17	17	CC17-A0	Kenya
SRR3320213	PRJNA315969	Seale et al	17	17	CC17-A0	Kenya
SRR3320214	PRJNA315969	Seale et al	17	17	CC17-A0	Kenya
SRR3320216	PRJNA315969	Seale et al	17	17	CC17-A0	Kenya
SRR3320218	PRJNA315969	Seale et al	17	17	CC17-A0	Kenya
SRR3320220	PRJNA315969	Seale et al	17	17	CC17-A0	Kenya
SRR3320223	PRJNA315969	Seale et al	17	17	CC17-A0	Kenya
SRR3320227	PRJNA315969	Seale et al	17	17	CC17-A0	Kenya
SRR3320229	PRJNA315969	Seale et al	17	17	CC17-A0	Kenya
SRR3320232	PRJNA315969	Seale et al	17	17	CC17-A0	Kenya
SRR3320233	PRJNA315969	Seale et al	17	17	CC17-A0	Kenya
SRR3320235	PRJNA315969	Seale et al	17	17	CC17-A0	Kenya
SRR3320251	PRJNA315969	Seale et al	17	17	CC17-A0	Kenya
SRR3320258	PRJNA315969	Seale et al	17	17	CC17-A0	Kenya
SRR3320266	PRJNA315969	Seale et al	17	17	CC17-A0	Kenya
SRR3320291	PRJNA315969	Seale et al	784	17	CC17-A0	Kenya
SRR3320332	PRJNA315969	Seale et al	17	17	CC17-A0	Kenya
SRR3320334	PRJNA315969	Seale et al	17	17	CC17-A0	Kenya
SRR3320336	PRJNA315969	Seale et al	17	17	CC17-A0	Kenya
SRR3320358	PRJNA315969	Seale et al	17	17	CC17-A0	Kenya
SRR3320372	PRJNA315969	Seale et al	17	17	CC17-A0	Kenya
SRR3320373	PRJNA315969	Seale et al	17	17	CC17-A0	Kenya
SRR3320392	PRJNA315969	Seale et al	17	17	CC17-A0	Kenya
SRR3320393	PRJNA315969	Seale et al	17	17	CC17-A0	Kenya
SRR3320397	PRJNA315969	Seale et al	17	17	CC17-A0	Kenya
SRR3320405	PRJNA315969	Seale et al	17	17	CC17-A0	Kenya
SRR3320415	PRJNA315969	Seale et al	17	17	CC17-A0	Kenya
SRR3320435	PRJNA315969	Seale et al	17	17	CC17-A0	Kenya
SRR3320465	PRJNA315969	Seale et al	17	17	CC17-A0	Kenya
SRR3320504	PRJNA315969	Seale et al	17	17	CC17-A0	Kenya
SRR3320555	PRJNA315969	Seale et al	17	17	CC17-A0	Kenya
SRR3320573	PRJNA315969	Seale et al	17	17	CC17-A0	Kenya
SRR3320598	PRJNA315969	Seale et al	17	17	CC17-A0	Kenya
SRR3320600	PRJNA315969	Seale et al	17	17	CC17-A0	Kenya
SRR3320685	PRJNA315969	Seale et al	17	17	CC17-A0	Kenya
SRR3320697	PRJNA315969	Seale et al	17	17	CC17-A0	Kenya
SRR3320716	PRJNA315969	Seale et al	17	17	CC17-A0	Kenya
SRR3320722	PRJNA315969	Seale et al	17	17	CC17-A0	Kenya
SRR3320725	PRJNA315969	Seale et al	17	17	CC17-A0	Kenya
SRR3320770	PRJNA315969	Seale et al	17	17	CC17-A0	Kenya
SRR3320773	PRJNA315969	Seale et al	17	17	CC17-A0	Kenya
SRR3320780	PRJNA315969	Seale et al	17	17	CC17-A0	Kenya
SRR3320805	PRJNA315969	Seale et al	17	17	CC17-A0	Kenya
SRR3320845	PRJNA315969	Seale et al	17	17	CC17-A0	Kenya
SRR3320854	PRJNA315969	Seale et al	17	17	CC17-A0	Kenya
SRR3320857	PRJNA315969	Seale et al	17	17	CC17-A0	Kenya
SRR3320904	PRJNA315969	Seale et al	17	17	CC17-A0	Kenya
SRR3320943	PRJNA315969	Seale et al	17	17	CC17-A0	Kenya
SRR3321004	PRJNA315969	Seale et al	17	17	CC17-A0	Kenya
SRR3321008	PRJNA315969	Seale et al	17	17	CC17-A0	Kenya
SRR3321010	PRJNA315969	Seale et al	17	17	CC17-A0	Kenya
SRR3321011	PRJNA315969	Seale et al	17	17	CC17-A0	Kenya
SRR3321018	PRJNA315969	Seale et al	109	17	CC17-A0	Kenya
SRR3321035	PRJNA315969	Seale et al	17	17	CC17-A0	Kenya
SRR3321047	PRJNA315969	Seale et al	17	17	CC17-A0	Kenya
SRR3321062	PRJNA315969	Seale et al	17	17	CC17-A0	Kenya
SRR3321063	PRJNA315969	Seale et al	17	17	CC17-A0	Kenya
SRR3321068	PRJNA315969	Seale et al	17	17	CC17-A0	Kenya
SRR3321105	PRJNA315969	Seale et al	17	17	CC17-A0	Kenya
SRR3321106	PRJNA315969	Seale et al	17	17	CC17-A0	Kenya
SRR3321117	PRJNA315969	Seale et al	17	17	CC17-A0	Kenya
SRR3321134	PRJNA315969	Seale et al	17	17	CC17-A0	Kenya
SRR3321159	PRJNA315969	Seale et al	17	17	CC17-A0	Kenya
SRR3321174	PRJNA315969	Seale et al	17	17	CC17-A0	Kenya
SRR3321126	PRJNA315969	Seale et al	17	17	CC17-A1	Kenya
SRR3321155	PRJNA315969	Seale et al	17	17	CC17-A1	Kenya
SRR3320180	PRJNA315969	Seale et al	17	17	CC17-A2	Kenya
SRR3320185	PRJNA315969	Seale et al	17	17	CC17-A2	Kenya
SRR3320309	PRJNA315969	Seale et al	17	17	CC17-A2	Kenya
SRR3320341	PRJNA315969	Seale et al	17	17	CC17-A2	Kenya
SRR3320545	PRJNA315969	Seale et al	17	17	CC17-A2	Kenya
SRR3320976	PRJNA315969	Seale et al	17	17	CC17-A2	Kenya
SRR3321157	PRJNA315969	Seale et al	17	17	CC17-A2	Kenya
SRR3320169	PRJNA315969	Seale et al	17	17	CC17-B	Kenya
SRR3320170	PRJNA315969	Seale et al	17	17	CC17-B	Kenya
SRR3320175	PRJNA315969	Seale et al	17	17	CC17-B	Kenya
SRR3320177	PRJNA315969	Seale et al	484	17	CC17-B	Kenya
SRR3320179	PRJNA315969	Seale et al	484	17	CC17-B	Kenya
SRR3320184	PRJNA315969	Seale et al	17	17	CC17-B	Kenya
SRR3320188	PRJNA315969	Seale et al	484	17	CC17-B	Kenya
SRR3320189	PRJNA315969	Seale et al	17	17	CC17-B	Kenya
SRR3320192	PRJNA315969	Seale et al	484	17	CC17-B	Kenya
SRR3320193	PRJNA315969	Seale et al	17	17	CC17-B	Kenya
SRR3320196	PRJNA315969	Seale et al	484	17	CC17-B	Kenya
SRR3320198	PRJNA315969	Seale et al	792	17	CC17-B	Kenya
SRR3320200	PRJNA315969	Seale et al	17	17	CC17-B	Kenya
SRR3320205	PRJNA315969	Seale et al	17	17	CC17-B	Kenya
SRR3320209	PRJNA315969	Seale et al	17	17	CC17-B	Kenya
SRR3320211	PRJNA315969	Seale et al	17	17	CC17-B	Kenya
SRR3320212	PRJNA315969	Seale et al	17	17	CC17-B	Kenya
SRR3320215	PRJNA315969	Seale et al	17	17	CC17-B	Kenya
SRR3320221	PRJNA315969	Seale et al	17	17	CC17-B	Kenya
SRR3320222	PRJNA315969	Seale et al	147	17	CC17-B	Kenya
SRR3320224	PRJNA315969	Seale et al	484	17	CC17-B	Kenya
SRR3320226	PRJNA315969	Seale et al	17	17	CC17-B	Kenya
SRR3320228	PRJNA315969	Seale et al	484	17	CC17-B	Kenya
SRR3320236	PRJNA315969	Seale et al	484	17	CC17-B	Kenya
SRR3320238	PRJNA315969	Seale et al	17	17	CC17-B	Kenya
SRR3320242	PRJNA315969	Seale et al	484	17	CC17-B	Kenya
SRR3320247	PRJNA315969	Seale et al	484	17	CC17-B	Kenya
SRR3320248	PRJNA315969	Seale et al	17	17	CC17-B	Kenya
SRR3320250	PRJNA315969	Seale et al	17	17	CC17-B	Kenya
SRR3320257	PRJNA315969	Seale et al	484	17	CC17-B	Kenya
SRR3320259	PRJNA315969	Seale et al	484	17	CC17-B	Kenya
SRR3320263	PRJNA315969	Seale et al	484	17	CC17-B	Kenya
SRR3320272	PRJNA315969	Seale et al	17	17	CC17-B	Kenya
SRR3320275	PRJNA315969	Seale et al	17	17	CC17-B	Kenya
SRR3320277	PRJNA315969	Seale et al	788	17	CC17-B	Kenya
SRR3320282	PRJNA315969	Seale et al	484	17	CC17-B	Kenya
SRR3320283	PRJNA315969	Seale et al	17	17	CC17-B	Kenya
SRR3320286	PRJNA315969	Seale et al	17	17	CC17-B	Kenya
SRR3320287	PRJNA315969	Seale et al	17	17	CC17-B	Kenya
SRR3320295	PRJNA315969	Seale et al	17	17	CC17-B	Kenya
SRR3320296	PRJNA315969	Seale et al	17	17	CC17-B	Kenya
SRR3320302	PRJNA315969	Seale et al	17	17	CC17-B	Kenya
SRR3320315	PRJNA315969	Seale et al	484	17	CC17-B	Kenya
SRR3320324	PRJNA315969	Seale et al	484	17	CC17-B	Kenya
SRR3320325	PRJNA315969	Seale et al	17	17	CC17-B	Kenya
SRR3320326	PRJNA315969	Seale et al	484	17	CC17-B	Kenya
SRR3320327	PRJNA315969	Seale et al	17	17	CC17-B	Kenya
SRR3320328	PRJNA315969	Seale et al	17	17	CC17-B	Kenya
SRR3320333	PRJNA315969	Seale et al	17	17	CC17-B	Kenya
SRR3320344	PRJNA315969	Seale et al	801	17	CC17-B	Kenya
SRR3320354	PRJNA315969	Seale et al	17	17	CC17-B	Kenya
SRR3320357	PRJNA315969	Seale et al	17	17	CC17-B	Kenya
SRR3320367	PRJNA315969	Seale et al	17	17	CC17-B	Kenya
SRR3320371	PRJNA315969	Seale et al	17	17	CC17-B	Kenya
SRR3320377	PRJNA315969	Seale et al	17	17	CC17-B	Kenya
SRR3320385	PRJNA315969	Seale et al	17	17	CC17-B	Kenya
SRR3320412	PRJNA315969	Seale et al	17	17	CC17-B	Kenya
SRR3320413	PRJNA315969	Seale et al	17	17	CC17-B	Kenya
SRR3320414	PRJNA315969	Seale et al	484	17	CC17-B	Kenya
SRR3320417	PRJNA315969	Seale et al	17	17	CC17-B	Kenya
SRR3320418	PRJNA315969	Seale et al	801	17	CC17-B	Kenya
SRR3320422	PRJNA315969	Seale et al	484	17	CC17-B	Kenya
SRR3320432	PRJNA315969	Seale et al	484	17	CC17-B	Kenya
SRR3320434	PRJNA315969	Seale et al	484	17	CC17-B	Kenya
SRR3320436	PRJNA315969	Seale et al	484	17	CC17-B	Kenya
SRR3320439	PRJNA315969	Seale et al	484	17	CC17-B	Kenya
SRR3320446	PRJNA315969	Seale et al	17	17	CC17-B	Kenya
SRR3320448	PRJNA315969	Seale et al	17	17	CC17-B	Kenya
SRR3320452	PRJNA315969	Seale et al	801	17	CC17-B	Kenya
SRR3320457	PRJNA315969	Seale et al	17	17	CC17-B	Kenya
SRR3320458	PRJNA315969	Seale et al	17	17	CC17-B	Kenya
SRR3320459	PRJNA315969	Seale et al	17	17	CC17-B	Kenya
SRR3320463	PRJNA315969	Seale et al	788	17	CC17-B	Kenya
SRR3320466	PRJNA315969	Seale et al	17	17	CC17-B	Kenya
SRR3320476	PRJNA315969	Seale et al	17	17	CC17-B	Kenya
SRR3320478	PRJNA315969	Seale et al	17	17	CC17-B	Kenya
SRR3320479	PRJNA315969	Seale et al	792	17	CC17-B	Kenya
SRR3320518	PRJNA315969	Seale et al	17	17	CC17-B	Kenya
SRR3320522	PRJNA315969	Seale et al	17	17	CC17-B	Kenya
SRR3320524	PRJNA315969	Seale et al	484	17	CC17-B	Kenya
SRR3320525	PRJNA315969	Seale et al	484	17	CC17-B	Kenya
SRR3320536	PRJNA315969	Seale et al	484	17	CC17-B	Kenya
SRR3320544	PRJNA315969	Seale et al	17	17	CC17-B	Kenya
SRR3320551	PRJNA315969	Seale et al	17	17	CC17-B	Kenya
SRR3320554	PRJNA315969	Seale et al	484	17	CC17-B	Kenya
SRR3320556	PRJNA315969	Seale et al	484	17	CC17-B	Kenya
SRR3320558	PRJNA315969	Seale et al	17	17	CC17-B	Kenya
SRR3320563	PRJNA315969	Seale et al	17	17	CC17-B	Kenya
SRR3320565	PRJNA315969	Seale et al	790	17	CC17-B	Kenya
SRR3320566	PRJNA315969	Seale et al	17	17	CC17-B	Kenya
SRR3320567	PRJNA315969	Seale et al	484	17	CC17-B	Kenya
SRR3320568	PRJNA315969	Seale et al	484	17	CC17-B	Kenya
SRR3320570	PRJNA315969	Seale et al	484	17	CC17-B	Kenya
SRR3320581	PRJNA315969	Seale et al	17	17	CC17-B	Kenya
SRR3320594	PRJNA315969	Seale et al	17	17	CC17-B	Kenya
SRR3320599	PRJNA315969	Seale et al	17	17	CC17-B	Kenya
SRR3320605	PRJNA315969	Seale et al	484	17	CC17-B	Kenya
SRR3320607	PRJNA315969	Seale et al	17	17	CC17-B	Kenya
SRR3320610	PRJNA315969	Seale et al	17	17	CC17-B	Kenya
SRR3320615	PRJNA315969	Seale et al	484	17	CC17-B	Kenya
SRR3320619	PRJNA315969	Seale et al	17	17	CC17-B	Kenya
SRR3320625	PRJNA315969	Seale et al	484	17	CC17-B	Kenya
SRR3320626	PRJNA315969	Seale et al	484	17	CC17-B	Kenya
SRR3320633	PRJNA315969	Seale et al	17	17	CC17-B	Kenya
SRR3320636	PRJNA315969	Seale et al	791	17	CC17-B	Kenya
SRR3320637	PRJNA315969	Seale et al	17	17	CC17-B	Kenya
SRR3320640	PRJNA315969	Seale et al	17	17	CC17-B	Kenya
SRR3320643	PRJNA315969	Seale et al	17	17	CC17-B	Kenya
SRR3320651	PRJNA315969	Seale et al	17	17	CC17-B	Kenya
SRR3320653	PRJNA315969	Seale et al	17	17	CC17-B	Kenya
SRR3320656	PRJNA315969	Seale et al	801	17	CC17-B	Kenya
SRR3320658	PRJNA315969	Seale et al	17	17	CC17-B	Kenya
SRR3320668	PRJNA315969	Seale et al	17	17	CC17-B	Kenya
SRR3320671	PRJNA315969	Seale et al	17	17	CC17-B	Kenya
SRR3320672	PRJNA315969	Seale et al	17	17	CC17-B	Kenya
SRR3320674	PRJNA315969	Seale et al	484	17	CC17-B	Kenya
SRR3320675	PRJNA315969	Seale et al	484	17	CC17-B	Kenya
SRR3320683	PRJNA315969	Seale et al	17	17	CC17-B	Kenya
SRR3320687	PRJNA315969	Seale et al	484	17	CC17-B	Kenya
SRR3320691	PRJNA315969	Seale et al	484	17	CC17-B	Kenya
SRR3320692	PRJNA315969	Seale et al	17	17	CC17-B	Kenya
SRR3320695	PRJNA315969	Seale et al	17	17	CC17-B	Kenya
SRR3320713	PRJNA315969	Seale et al	17	17	CC17-B	Kenya
SRR3320714	PRJNA315969	Seale et al	17	17	CC17-B	Kenya
SRR3320715	PRJNA315969	Seale et al	17	17	CC17-B	Kenya
SRR3320730	PRJNA315969	Seale et al	484	17	CC17-B	Kenya
SRR3320736	PRJNA315969	Seale et al	484	17	CC17-B	Kenya
SRR3320738	PRJNA315969	Seale et al	17	17	CC17-B	Kenya
SRR3320739	PRJNA315969	Seale et al	17	17	CC17-B	Kenya
SRR3320740	PRJNA315969	Seale et al	17	17	CC17-B	Kenya
SRR3320741	PRJNA315969	Seale et al	17	17	CC17-B	Kenya
SRR3320747	PRJNA315969	Seale et al	484	17	CC17-B	Kenya
SRR3320752	PRJNA315969	Seale et al	484	17	CC17-B	Kenya
SRR3320757	PRJNA315969	Seale et al	17	17	CC17-B	Kenya
SRR3320758	PRJNA315969	Seale et al	801	17	CC17-B	Kenya
SRR3320762	PRJNA315969	Seale et al	17	17	CC17-B	Kenya
SRR3320767	PRJNA315969	Seale et al	484	17	CC17-B	Kenya
SRR3320768	PRJNA315969	Seale et al	17	17	CC17-B	Kenya
SRR3320771	PRJNA315969	Seale et al	484	17	CC17-B	Kenya
SRR3320772	PRJNA315969	Seale et al	17	17	CC17-B	Kenya
SRR3320774	PRJNA315969	Seale et al	795	17	CC17-B	Kenya
SRR3320775	PRJNA315969	Seale et al	484	17	CC17-B	Kenya
SRR3320777	PRJNA315969	Seale et al	17	17	CC17-B	Kenya
SRR3320778	PRJNA315969	Seale et al	17	17	CC17-B	Kenya
SRR3320782	PRJNA315969	Seale et al	484	17	CC17-B	Kenya
SRR3320784	PRJNA315969	Seale et al	17	17	CC17-B	Kenya
SRR3320786	PRJNA315969	Seale et al	17	17	CC17-B	Kenya
SRR3320792	PRJNA315969	Seale et al	484	17	CC17-B	Kenya
SRR3320795	PRJNA315969	Seale et al	17	17	CC17-B	Kenya
SRR3320809	PRJNA315969	Seale et al	17	17	CC17-B	Kenya
SRR3320815	PRJNA315969	Seale et al	17	17	CC17-B	Kenya
SRR3320816	PRJNA315969	Seale et al	484	17	CC17-B	Kenya
SRR3320817	PRJNA315969	Seale et al	17	17	CC17-B	Kenya
SRR3320820	PRJNA315969	Seale et al	17	17	CC17-B	Kenya
SRR3320826	PRJNA315969	Seale et al	17	17	CC17-B	Kenya
SRR3320830	PRJNA315969	Seale et al	17	17	CC17-B	Kenya
SRR3320836	PRJNA315969	Seale et al	484	17	CC17-B	Kenya
SRR3320837	PRJNA315969	Seale et al	17	17	CC17-B	Kenya
SRR3320838	PRJNA315969	Seale et al	17	17	CC17-B	Kenya
SRR3320840	PRJNA315969	Seale et al	17	17	CC17-B	Kenya
SRR3320842	PRJNA315969	Seale et al	17	17	CC17-B	Kenya
SRR3320844	PRJNA315969	Seale et al	17	17	CC17-B	Kenya
SRR3320846	PRJNA315969	Seale et al	484	17	CC17-B	Kenya
SRR3320849	PRJNA315969	Seale et al	17	17	CC17-B	Kenya
SRR3320856	PRJNA315969	Seale et al	17	17	CC17-B	Kenya
SRR3320858	PRJNA315969	Seale et al	800	17	CC17-B	Kenya
SRR3320867	PRJNA315969	Seale et al	17	17	CC17-B	Kenya
SRR3320869	PRJNA315969	Seale et al	17	17	CC17-B	Kenya
SRR3320878	PRJNA315969	Seale et al	17	17	CC17-B	Kenya
SRR3320880	PRJNA315969	Seale et al	17	17	CC17-B	Kenya
SRR3320887	PRJNA315969	Seale et al	17	17	CC17-B	Kenya
SRR3320889	PRJNA315969	Seale et al	17	17	CC17-B	Kenya
SRR3320891	PRJNA315969	Seale et al	484	17	CC17-B	Kenya
SRR3320894	PRJNA315969	Seale et al	484	17	CC17-B	Kenya
SRR3320898	PRJNA315969	Seale et al	17	17	CC17-B	Kenya
SRR3320901	PRJNA315969	Seale et al	484	17	CC17-B	Kenya
SRR3320903	PRJNA315969	Seale et al	17	17	CC17-B	Kenya
SRR3320914	PRJNA315969	Seale et al	484	17	CC17-B	Kenya
SRR3320916	PRJNA315969	Seale et al	484	17	CC17-B	Kenya
SRR3320928	PRJNA315969	Seale et al	17	17	CC17-B	Kenya
SRR3320929	PRJNA315969	Seale et al	484	17	CC17-B	Kenya
SRR3320939	PRJNA315969	Seale et al	17	17	CC17-B	Kenya
SRR3320942	PRJNA315969	Seale et al	484	17	CC17-B	Kenya
SRR3320945	PRJNA315969	Seale et al	17	17	CC17-B	Kenya
SRR3320952	PRJNA315969	Seale et al	17	17	CC17-B	Kenya
SRR3320954	PRJNA315969	Seale et al	17	17	CC17-B	Kenya
SRR3320955	PRJNA315969	Seale et al	484	17	CC17-B	Kenya
SRR3320961	PRJNA315969	Seale et al	17	17	CC17-B	Kenya
SRR3320968	PRJNA315969	Seale et al	484	17	CC17-B	Kenya
SRR3320970	PRJNA315969	Seale et al	484	17	CC17-B	Kenya
SRR3320973	PRJNA315969	Seale et al	790	17	CC17-B	Kenya
SRR3320983	PRJNA315969	Seale et al	484	17	CC17-B	Kenya
SRR3320990	PRJNA315969	Seale et al	484	17	CC17-B	Kenya
SRR3320992	PRJNA315969	Seale et al	17	17	CC17-B	Kenya
SRR3320993	PRJNA315969	Seale et al	17	17	CC17-B	Kenya
SRR3320996	PRJNA315969	Seale et al	17	17	CC17-B	Kenya
SRR3320997	PRJNA315969	Seale et al	484	17	CC17-B	Kenya
SRR3320999	PRJNA315969	Seale et al	17	17	CC17-B	Kenya
SRR3321002	PRJNA315969	Seale et al	484	17	CC17-B	Kenya
SRR3321006	PRJNA315969	Seale et al	17	17	CC17-B	Kenya
SRR3321023	PRJNA315969	Seale et al	484	17	CC17-B	Kenya
SRR3321027	PRJNA315969	Seale et al	17	17	CC17-B	Kenya
SRR3321039	PRJNA315969	Seale et al	484	17	CC17-B	Kenya
SRR3321048	PRJNA315969	Seale et al	17	17	CC17-B	Kenya
SRR3321049	PRJNA315969	Seale et al	17	17	CC17-B	Kenya
SRR3321052	PRJNA315969	Seale et al	17	17	CC17-B	Kenya
SRR3321053	PRJNA315969	Seale et al	17	17	CC17-B	Kenya
SRR3321055	PRJNA315969	Seale et al	17	17	CC17-B	Kenya
SRR3321056	PRJNA315969	Seale et al	17	17	CC17-B	Kenya
SRR3321061	PRJNA315969	Seale et al	17	17	CC17-B	Kenya
SRR3321069	PRJNA315969	Seale et al	17	17	CC17-B	Kenya
SRR3321070	PRJNA315969	Seale et al	17	17	CC17-B	Kenya
SRR3321072	PRJNA315969	Seale et al	484	17	CC17-B	Kenya
SRR3321073	PRJNA315969	Seale et al	484	17	CC17-B	Kenya
SRR3321075	PRJNA315969	Seale et al	801	17	CC17-B	Kenya
SRR3321078	PRJNA315969	Seale et al	17	17	CC17-B	Kenya
SRR3321079	PRJNA315969	Seale et al	17	17	CC17-B	Kenya
SRR3321081	PRJNA315969	Seale et al	17	17	CC17-B	Kenya
SRR3321086	PRJNA315969	Seale et al	17	17	CC17-B	Kenya
SRR3321094	PRJNA315969	Seale et al	484	17	CC17-B	Kenya
SRR3321099	PRJNA315969	Seale et al	17	17	CC17-B	Kenya
SRR3321101	PRJNA315969	Seale et al	17	17	CC17-B	Kenya
SRR3321102	PRJNA315969	Seale et al	484	17	CC17-B	Kenya
SRR3321111	PRJNA315969	Seale et al	484	17	CC17-B	Kenya
SRR3321116	PRJNA315969	Seale et al	17	17	CC17-B	Kenya
SRR3321118	PRJNA315969	Seale et al	484	17	CC17-B	Kenya
SRR3321119	PRJNA315969	Seale et al	17	17	CC17-B	Kenya
SRR3321121	PRJNA315969	Seale et al	17	17	CC17-B	Kenya
SRR3321130	PRJNA315969	Seale et al	17	17	CC17-B	Kenya
SRR3321131	PRJNA315969	Seale et al	17	17	CC17-B	Kenya
SRR3321143	PRJNA315969	Seale et al	17	17	CC17-B	Kenya
SRR3321145	PRJNA315969	Seale et al	484	17	CC17-B	Kenya
SRR3321146	PRJNA315969	Seale et al	17	17	CC17-B	Kenya
SRR3321147	PRJNA315969	Seale et al	17	17	CC17-B	Kenya
SRR3321153	PRJNA315969	Seale et al	786	17	CC17-B	Kenya
SRR3321160	PRJNA315969	Seale et al	17	17	CC17-B	Kenya
SRR3321166	PRJNA315969	Seale et al	17	17	CC17-B	Kenya
SRR3321167	PRJNA315969	Seale et al	484	17	CC17-B	Kenya
SRR3321168	PRJNA315969	Seale et al	17	17	CC17-B	Kenya
SRR3321178	PRJNA315969	Seale et al	17	17	CC17-B	Kenya
SRR3321181	PRJNA315969	Seale et al	17	17	CC17-B	Kenya
SRR3321182	PRJNA315969	Seale et al	484	17	CC17-B	Kenya
SRR3321183	PRJNA315969	Seale et al	484	17	CC17-B	Kenya
SRR3321187	PRJNA315969	Seale et al	17	17	CC17-B	Kenya
SRR3321190	PRJNA315969	Seale et al	484	17	CC17-B	Kenya
SRR3320391	PRJNA315969	Seale et al	291	17	CC17-other	Kenya
SRR3321124	PRJNA315969	Seale et al	291	17	CC17-other	Kenya
SRR3320240	PRJNA315969	Seale et al	23	23	CC23-A0	Kenya
SRR3320386	PRJNA315969	Seale et al	23	23	CC23-A0	Kenya
SRR3320485	PRJNA315969	Seale et al	23	23	CC23-A0	Kenya
SRR3320489	PRJNA315969	Seale et al	23	23	CC23-A0	Kenya
SRR3320532	PRJNA315969	Seale et al	23	23	CC23-A0	Kenya
SRR3320539	PRJNA315969	Seale et al	23	23	CC23-A0	Kenya
SRR3320559	PRJNA315969	Seale et al	23	23	CC23-A0	Kenya
SRR3320560	PRJNA315969	Seale et al	23	23	CC23-A0	Kenya
SRR3320564	PRJNA315969	Seale et al	23	23	CC23-A0	Kenya
SRR3320572	PRJNA315969	Seale et al	23	23	CC23-A0	Kenya
SRR3320583	PRJNA315969	Seale et al	23	23	CC23-A0	Kenya
SRR3320591	PRJNA315969	Seale et al	23	23	CC23-A0	Kenya
SRR3320630	PRJNA315969	Seale et al	23	23	CC23-A0	Kenya
SRR3320719	PRJNA315969	Seale et al	23	23	CC23-A0	Kenya
SRR3320779	PRJNA315969	Seale et al	23	23	CC23-A0	Kenya
SRR3320868	PRJNA315969	Seale et al	23	23	CC23-A0	Kenya
SRR3320937	PRJNA315969	Seale et al	23	23	CC23-A0	Kenya
SRR3320944	PRJNA315969	Seale et al	23	23	CC23-A0	Kenya
SRR3320953	PRJNA315969	Seale et al	23	23	CC23-A0	Kenya
SRR3321015	PRJNA315969	Seale et al	23	23	CC23-A0	Kenya
SRR3321029	PRJNA315969	Seale et al	23	23	CC23-A0	Kenya
SRR3321030	PRJNA315969	Seale et al	23	23	CC23-A0	Kenya
SRR3321065	PRJNA315969	Seale et al	23	23	CC23-A0	Kenya
SRR3321152	PRJNA315969	Seale et al	23	23	CC23-A0	Kenya
SRR3320165	PRJNA315969	Seale et al	23	23	CC23-A1	Kenya
SRR3320171	PRJNA315969	Seale et al	23	23	CC23-A1	Kenya
SRR3320176	PRJNA315969	Seale et al	23	23	CC23-A1	Kenya
SRR3320182	PRJNA315969	Seale et al	23	23	CC23-A1	Kenya
SRR3320183	PRJNA315969	Seale et al	23	23	CC23-A1	Kenya
SRR3320190	PRJNA315969	Seale et al	23	23	CC23-A1	Kenya
SRR3320191	PRJNA315969	Seale et al	23	23	CC23-A1	Kenya
SRR3320201	PRJNA315969	Seale et al	23	23	CC23-A1	Kenya
SRR3320202	PRJNA315969	Seale et al	23	23	CC23-A1	Kenya
SRR3320225	PRJNA315969	Seale et al	803	23	CC23-A1	Kenya
SRR3320234	PRJNA315969	Seale et al	23	23	CC23-A1	Kenya
SRR3320241	PRJNA315969	Seale et al	23	23	CC23-A1	Kenya
SRR3320245	PRJNA315969	Seale et al	23	23	CC23-A1	Kenya
SRR3320246	PRJNA315969	Seale et al	23	23	CC23-A1	Kenya
SRR3320262	PRJNA315969	Seale et al	23	23	CC23-A1	Kenya
SRR3320268	PRJNA315969	Seale et al	23	23	CC23-A1	Kenya
SRR3320278	PRJNA315969	Seale et al	23	23	CC23-A1	Kenya
SRR3320281	PRJNA315969	Seale et al	23	23	CC23-A1	Kenya
SRR3320284	PRJNA315969	Seale et al	23	23	CC23-A1	Kenya
SRR3320285	PRJNA315969	Seale et al	23	23	CC23-A1	Kenya
SRR3320293	PRJNA315969	Seale et al	23	23	CC23-A1	Kenya
SRR3320301	PRJNA315969	Seale et al	23	23	CC23-A1	Kenya
SRR3320307	PRJNA315969	Seale et al	23	23	CC23-A1	Kenya
SRR3320314	PRJNA315969	Seale et al	23	23	CC23-A1	Kenya
SRR3320320	PRJNA315969	Seale et al	23	23	CC23-A1	Kenya
SRR3320348	PRJNA315969	Seale et al	23	23	CC23-A1	Kenya
SRR3320363	PRJNA315969	Seale et al	24	23	CC23-A1	Kenya
SRR3320369	PRJNA315969	Seale et al	23	23	CC23-A1	Kenya
SRR3320376	PRJNA315969	Seale et al	23	23	CC23-A1	Kenya
SRR3320378	PRJNA315969	Seale et al	23	23	CC23-A1	Kenya
SRR3320390	PRJNA315969	Seale et al	23	23	CC23-A1	Kenya
SRR3320400	PRJNA315969	Seale et al	23	23	CC23-A1	Kenya
SRR3320402	PRJNA315969	Seale et al	24	23	CC23-A1	Kenya
SRR3320411	PRJNA315969	Seale et al	23	23	CC23-A1	Kenya
SRR3320420	PRJNA315969	Seale et al	23	23	CC23-A1	Kenya
SRR3320421	PRJNA315969	Seale et al	23	23	CC23-A1	Kenya
SRR3320424	PRJNA315969	Seale et al	23	23	CC23-A1	Kenya
SRR3320429	PRJNA315969	Seale et al	23	23	CC23-A1	Kenya
SRR3320431	PRJNA315969	Seale et al	23	23	CC23-A1	Kenya
SRR3320437	PRJNA315969	Seale et al	23	23	CC23-A1	Kenya
SRR3320443	PRJNA315969	Seale et al	23	23	CC23-A1	Kenya
SRR3320455	PRJNA315969	Seale et al	23	23	CC23-A1	Kenya
SRR3320456	PRJNA315969	Seale et al	23	23	CC23-A1	Kenya
SRR3320460	PRJNA315969	Seale et al	23	23	CC23-A1	Kenya
SRR3320461	PRJNA315969	Seale et al	23	23	CC23-A1	Kenya
SRR3320462	PRJNA315969	Seale et al	23	23	CC23-A1	Kenya
SRR3320467	PRJNA315969	Seale et al	23	23	CC23-A1	Kenya
SRR3320482	PRJNA315969	Seale et al	23	23	CC23-A1	Kenya
SRR3320483	PRJNA315969	Seale et al	23	23	CC23-A1	Kenya
SRR3320484	PRJNA315969	Seale et al	23	23	CC23-A1	Kenya
SRR3320486	PRJNA315969	Seale et al	23	23	CC23-A1	Kenya
SRR3320487	PRJNA315969	Seale et al	23	23	CC23-A1	Kenya
SRR3320488	PRJNA315969	Seale et al	23	23	CC23-A1	Kenya
SRR3320492	PRJNA315969	Seale et al	23	23	CC23-A1	Kenya
SRR3320497	PRJNA315969	Seale et al	23	23	CC23-A1	Kenya
SRR3320501	PRJNA315969	Seale et al	23	23	CC23-A1	Kenya
SRR3320503	PRJNA315969	Seale et al	23	23	CC23-A1	Kenya
SRR3320507	PRJNA315969	Seale et al	23	23	CC23-A1	Kenya
SRR3320508	PRJNA315969	Seale et al	23	23	CC23-A1	Kenya
SRR3320509	PRJNA315969	Seale et al	24	23	CC23-A1	Kenya
SRR3320510	PRJNA315969	Seale et al	24	23	CC23-A1	Kenya
SRR3320513	PRJNA315969	Seale et al	23	23	CC23-A1	Kenya
SRR3320519	PRJNA315969	Seale et al	23	23	CC23-A1	Kenya
SRR3320520	PRJNA315969	Seale et al	23	23	CC23-A1	Kenya
SRR3320530	PRJNA315969	Seale et al	23	23	CC23-A1	Kenya
SRR3320531	PRJNA315969	Seale et al	23	23	CC23-A1	Kenya
SRR3320534	PRJNA315969	Seale et al	23	23	CC23-A1	Kenya
SRR3320538	PRJNA315969	Seale et al	23	23	CC23-A1	Kenya
SRR3320540	PRJNA315969	Seale et al	23	23	CC23-A1	Kenya
SRR3320541	PRJNA315969	Seale et al	23	23	CC23-A1	Kenya
SRR3320542	PRJNA315969	Seale et al	23	23	CC23-A1	Kenya
SRR3320543	PRJNA315969	Seale et al	23	23	CC23-A1	Kenya
SRR3320547	PRJNA315969	Seale et al	23	23	CC23-A1	Kenya
SRR3320549	PRJNA315969	Seale et al	23	23	CC23-A1	Kenya
SRR3320552	PRJNA315969	Seale et al	23	23	CC23-A1	Kenya
SRR3320577	PRJNA315969	Seale et al	23	23	CC23-A1	Kenya
SRR3320582	PRJNA315969	Seale et al	23	23	CC23-A1	Kenya
SRR3320584	PRJNA315969	Seale et al	23	23	CC23-A1	Kenya
SRR3320586	PRJNA315969	Seale et al	23	23	CC23-A1	Kenya
SRR3320588	PRJNA315969	Seale et al	23	23	CC23-A1	Kenya
SRR3320589	PRJNA315969	Seale et al	23	23	CC23-A1	Kenya
SRR3320590	PRJNA315969	Seale et al	23	23	CC23-A1	Kenya
SRR3320593	PRJNA315969	Seale et al	23	23	CC23-A1	Kenya
SRR3320608	PRJNA315969	Seale et al	23	23	CC23-A1	Kenya
SRR3320611	PRJNA315969	Seale et al	23	23	CC23-A1	Kenya
SRR3320627	PRJNA315969	Seale et al	23	23	CC23-A1	Kenya
SRR3320639	PRJNA315969	Seale et al	23	23	CC23-A1	Kenya
SRR3320642	PRJNA315969	Seale et al	23	23	CC23-A1	Kenya
SRR3320644	PRJNA315969	Seale et al	23	23	CC23-A1	Kenya
SRR3320650	PRJNA315969	Seale et al	23	23	CC23-A1	Kenya
SRR3320664	PRJNA315969	Seale et al	23	23	CC23-A1	Kenya
SRR3320666	PRJNA315969	Seale et al	23	23	CC23-A1	Kenya
SRR3320669	PRJNA315969	Seale et al	23	23	CC23-A1	Kenya
SRR3320677	PRJNA315969	Seale et al	23	23	CC23-A1	Kenya
SRR3320679	PRJNA315969	Seale et al	23	23	CC23-A1	Kenya
SRR3320680	PRJNA315969	Seale et al	23	23	CC23-A1	Kenya
SRR3320682	PRJNA315969	Seale et al	23	23	CC23-A1	Kenya
SRR3320696	PRJNA315969	Seale et al	23	23	CC23-A1	Kenya
SRR3320699	PRJNA315969	Seale et al	23	23	CC23-A1	Kenya
SRR3320700	PRJNA315969	Seale et al	23	23	CC23-A1	Kenya
SRR3320711	PRJNA315969	Seale et al	23	23	CC23-A1	Kenya
SRR3320731	PRJNA315969	Seale et al	23	23	CC23-A1	Kenya
SRR3320733	PRJNA315969	Seale et al	23	23	CC23-A1	Kenya
SRR3320742	PRJNA315969	Seale et al	23	23	CC23-A1	Kenya
SRR3320743	PRJNA315969	Seale et al	23	23	CC23-A1	Kenya
SRR3320748	PRJNA315969	Seale et al	23	23	CC23-A1	Kenya
SRR3320756	PRJNA315969	Seale et al	23	23	CC23-A1	Kenya
SRR3320761	PRJNA315969	Seale et al	23	23	CC23-A1	Kenya
SRR3320769	PRJNA315969	Seale et al	23	23	CC23-A1	Kenya
SRR3320776	PRJNA315969	Seale et al	23	23	CC23-A1	Kenya
SRR3320799	PRJNA315969	Seale et al	23	23	CC23-A1	Kenya
SRR3320811	PRJNA315969	Seale et al	23	23	CC23-A1	Kenya
SRR3320825	PRJNA315969	Seale et al	23	23	CC23-A1	Kenya
SRR3320827	PRJNA315969	Seale et al	23	23	CC23-A1	Kenya
SRR3320832	PRJNA315969	Seale et al	24	23	CC23-A1	Kenya
SRR3320835	PRJNA315969	Seale et al	23	23	CC23-A1	Kenya
SRR3320847	PRJNA315969	Seale et al	23	23	CC23-A1	Kenya
SRR3320859	PRJNA315969	Seale et al	23	23	CC23-A1	Kenya
SRR3320861	PRJNA315969	Seale et al	23	23	CC23-A1	Kenya
SRR3320862	PRJNA315969	Seale et al	23	23	CC23-A1	Kenya
SRR3320870	PRJNA315969	Seale et al	23	23	CC23-A1	Kenya
SRR3320882	PRJNA315969	Seale et al	23	23	CC23-A1	Kenya
SRR3320883	PRJNA315969	Seale et al	23	23	CC23-A1	Kenya
SRR3320886	PRJNA315969	Seale et al	23	23	CC23-A1	Kenya
SRR3320892	PRJNA315969	Seale et al	23	23	CC23-A1	Kenya
SRR3320893	PRJNA315969	Seale et al	23	23	CC23-A1	Kenya
SRR3320897	PRJNA315969	Seale et al	23	23	CC23-A1	Kenya
SRR3320915	PRJNA315969	Seale et al	23	23	CC23-A1	Kenya
SRR3320917	PRJNA315969	Seale et al	23	23	CC23-A1	Kenya
SRR3320919	PRJNA315969	Seale et al	24	23	CC23-A1	Kenya
SRR3320921	PRJNA315969	Seale et al	23	23	CC23-A1	Kenya
SRR3320922	PRJNA315969	Seale et al	23	23	CC23-A1	Kenya
SRR3320924	PRJNA315969	Seale et al	23	23	CC23-A1	Kenya
SRR3320932	PRJNA315969	Seale et al	23	23	CC23-A1	Kenya
SRR3320940	PRJNA315969	Seale et al	23	23	CC23-A1	Kenya
SRR3320949	PRJNA315969	Seale et al	23	23	CC23-A1	Kenya
SRR3320956	PRJNA315969	Seale et al	24	23	CC23-A1	Kenya
SRR3320962	PRJNA315969	Seale et al	23	23	CC23-A1	Kenya
SRR3320964	PRJNA315969	Seale et al	23	23	CC23-A1	Kenya
SRR3320966	PRJNA315969	Seale et al	23	23	CC23-A1	Kenya
SRR3320967	PRJNA315969	Seale et al	23	23	CC23-A1	Kenya
SRR3320969	PRJNA315969	Seale et al	23	23	CC23-A1	Kenya
SRR3320972	PRJNA315969	Seale et al	23	23	CC23-A1	Kenya
SRR3320979	PRJNA315969	Seale et al	23	23	CC23-A1	Kenya
SRR3320981	PRJNA315969	Seale et al	23	23	CC23-A1	Kenya
SRR3320995	PRJNA315969	Seale et al	23	23	CC23-A1	Kenya
SRR3321005	PRJNA315969	Seale et al	23	23	CC23-A1	Kenya
SRR3321012	PRJNA315969	Seale et al	23	23	CC23-A1	Kenya
SRR3321013	PRJNA315969	Seale et al	23	23	CC23-A1	Kenya
SRR3321019	PRJNA315969	Seale et al	23	23	CC23-A1	Kenya
SRR3321021	PRJNA315969	Seale et al	23	23	CC23-A1	Kenya
SRR3321026	PRJNA315969	Seale et al	23	23	CC23-A1	Kenya
SRR3321031	PRJNA315969	Seale et al	23	23	CC23-A1	Kenya
SRR3321040	PRJNA315969	Seale et al	23	23	CC23-A1	Kenya
SRR3321041	PRJNA315969	Seale et al	23	23	CC23-A1	Kenya
SRR3321042	PRJNA315969	Seale et al	23	23	CC23-A1	Kenya
SRR3321044	PRJNA315969	Seale et al	23	23	CC23-A1	Kenya
SRR3321077	PRJNA315969	Seale et al	23	23	CC23-A1	Kenya
SRR3321088	PRJNA315969	Seale et al	23	23	CC23-A1	Kenya
SRR3321098	PRJNA315969	Seale et al	23	23	CC23-A1	Kenya
SRR3321107	PRJNA315969	Seale et al	23	23	CC23-A1	Kenya
SRR3321109	PRJNA315969	Seale et al	23	23	CC23-A1	Kenya
SRR3321110	PRJNA315969	Seale et al	23	23	CC23-A1	Kenya
SRR3321113	PRJNA315969	Seale et al	23	23	CC23-A1	Kenya
SRR3321120	PRJNA315969	Seale et al	23	23	CC23-A1	Kenya
SRR3321122	PRJNA315969	Seale et al	23	23	CC23-A1	Kenya
SRR3321125	PRJNA315969	Seale et al	23	23	CC23-A1	Kenya
SRR3321127	PRJNA315969	Seale et al	23	23	CC23-A1	Kenya
SRR3321128	PRJNA315969	Seale et al	23	23	CC23-A1	Kenya
SRR3321133	PRJNA315969	Seale et al	23	23	CC23-A1	Kenya
SRR3321135	PRJNA315969	Seale et al	23	23	CC23-A1	Kenya
SRR3321137	PRJNA315969	Seale et al	23	23	CC23-A1	Kenya
SRR3321150	PRJNA315969	Seale et al	23	23	CC23-A1	Kenya
SRR3321151	PRJNA315969	Seale et al	23	23	CC23-A1	Kenya
SRR3321154	PRJNA315969	Seale et al	23	23	CC23-A1	Kenya
SRR3321169	PRJNA315969	Seale et al	23	23	CC23-A1	Kenya
SRR3321185	PRJNA315969	Seale et al	23	23	CC23-A1	Kenya
SRR3321186	PRJNA315969	Seale et al	23	23	CC23-A1	Kenya
SRR3321193	PRJNA315969	Seale et al	23	23	CC23-A1	Kenya
SRR3321194	PRJNA315969	Seale et al	23	23	CC23-A1	Kenya
SRR3320395	PRJNA315969	Seale et al	23	23	CC23-B	Kenya
SRR3320428	PRJNA315969	Seale et al	23	23	CC23-B	Kenya
SRR3320587	PRJNA315969	Seale et al	144	23	CC23-B	Kenya
SRR3320592	PRJNA315969	Seale et al	23	23	CC23-B	Kenya
SRR3320596	PRJNA315969	Seale et al	223	23	CC23-B	Kenya
SRR3320693	PRJNA315969	Seale et al	23	23	CC23-B	Kenya
SRR3320750	PRJNA315969	Seale et al	23	23	CC23-B	Kenya
SRR3320755	PRJNA315969	Seale et al	23	23	CC23-B	Kenya
SRR3320791	PRJNA315969	Seale et al	23	23	CC23-B	Kenya
SRR3320823	PRJNA315969	Seale et al	23	23	CC23-B	Kenya
SRR3320899	PRJNA315969	Seale et al	23	23	CC23-B	Kenya
SRR3320902	PRJNA315969	Seale et al	223	23	CC23-B	Kenya
SRR3320920	PRJNA315969	Seale et al	23	23	CC23-B	Kenya
SRR3321032	PRJNA315969	Seale et al	23	23	CC23-B	Kenya
SRR3321108	PRJNA315969	Seale et al	23	23	CC23-B	Kenya
SRR2451885	PRJNA295774	Teatero et al	unknown	17	CC17-A0	Canada
SRR2451938	PRJNA295774	Teatero et al	95	17	CC17-A0	Canada
SRR2451941	PRJNA295774	Teatero et al	148	17	CC17-A0	Canada
SRR2451955	PRJNA295774	Teatero et al	148	17	CC17-A0	Canada
SRR2451872	PRJNA295774	Teatero et al	17	17	CC17-A1	Canada
SRR2451873	PRJNA295774	Teatero et al	17	17	CC17-A1	Canada
SRR2451875	PRJNA295774	Teatero et al	17	17	CC17-A1	Canada
SRR2451877	PRJNA295774	Teatero et al	17	17	CC17-A1	Canada
SRR2451878	PRJNA295774	Teatero et al	17	17	CC17-A1	Canada
SRR2451880	PRJNA295774	Teatero et al	17	17	CC17-A1	Canada
SRR2451881	PRJNA295774	Teatero et al	unknown	17	CC17-A1	Canada
SRR2451886	PRJNA295774	Teatero et al	17	17	CC17-A1	Canada
SRR2451888	PRJNA295774	Teatero et al	17	17	CC17-A1	Canada
SRR2451889	PRJNA295774	Teatero et al	17	17	CC17-A1	Canada
SRR2451902	PRJNA295774	Teatero et al	17	17	CC17-A1	Canada
SRR2451904	PRJNA295774	Teatero et al	17	17	CC17-A1	Canada
SRR2451905	PRJNA295774	Teatero et al	17	17	CC17-A1	Canada
SRR2451906	PRJNA295774	Teatero et al	17	17	CC17-A1	Canada
SRR2451907	PRJNA295774	Teatero et al	17	17	CC17-A1	Canada
SRR2451908	PRJNA295774	Teatero et al	17	17	CC17-A1	Canada
SRR2451909	PRJNA295774	Teatero et al	17	17	CC17-A1	Canada
SRR2451910	PRJNA295774	Teatero et al	290	17	CC17-A1	Canada
SRR2451912	PRJNA295774	Teatero et al	17	17	CC17-A1	Canada
SRR2451913	PRJNA295774	Teatero et al	874	17	CC17-A1	Canada
SRR2451914	PRJNA295774	Teatero et al	17	17	CC17-A1	Canada
SRR2451915	PRJNA295774	Teatero et al	17	17	CC17-A1	Canada
SRR2451916	PRJNA295774	Teatero et al	17	17	CC17-A1	Canada
SRR2451917	PRJNA295774	Teatero et al	17	17	CC17-A1	Canada
SRR2451918	PRJNA295774	Teatero et al	17	17	CC17-A1	Canada
SRR2451921	PRJNA295774	Teatero et al	17	17	CC17-A1	Canada
SRR2451922	PRJNA295774	Teatero et al	17	17	CC17-A1	Canada
SRR2451923	PRJNA295774	Teatero et al	17	17	CC17-A1	Canada
SRR2451925	PRJNA295774	Teatero et al	17	17	CC17-A1	Canada
SRR2451926	PRJNA295774	Teatero et al	17	17	CC17-A1	Canada
SRR2451928	PRJNA295774	Teatero et al	17	17	CC17-A1	Canada
SRR2451929	PRJNA295774	Teatero et al	17	17	CC17-A1	Canada
SRR2451930	PRJNA295774	Teatero et al	17	17	CC17-A1	Canada
SRR2451931	PRJNA295774	Teatero et al	17	17	CC17-A1	Canada
SRR2451932	PRJNA295774	Teatero et al	17	17	CC17-A1	Canada
SRR2451933	PRJNA295774	Teatero et al	17	17	CC17-A1	Canada
SRR2451934	PRJNA295774	Teatero et al	17	17	CC17-A1	Canada
SRR2451935	PRJNA295774	Teatero et al	17	17	CC17-A1	Canada
SRR2451936	PRJNA295774	Teatero et al	17	17	CC17-A1	Canada
SRR2451937	PRJNA295774	Teatero et al	17	17	CC17-A1	Canada
SRR2451939	PRJNA295774	Teatero et al	17	17	CC17-A1	Canada
SRR2451942	PRJNA295774	Teatero et al	17	17	CC17-A1	Canada
SRR2451945	PRJNA295774	Teatero et al	17	17	CC17-A1	Canada
SRR2451946	PRJNA295774	Teatero et al	17	17	CC17-A1	Canada
SRR2451947	PRJNA295774	Teatero et al	17	17	CC17-A1	Canada
SRR2451948	PRJNA295774	Teatero et al	17	17	CC17-A1	Canada
SRR2451949	PRJNA295774	Teatero et al	17	17	CC17-A1	Canada
SRR2451950	PRJNA295774	Teatero et al	17	17	CC17-A1	Canada
SRR2451951	PRJNA295774	Teatero et al	17	17	CC17-A1	Canada
SRR2451952	PRJNA295774	Teatero et al	17	17	CC17-A1	Canada
SRR2451954	PRJNA295774	Teatero et al	17	17	CC17-A1	Canada
SRR2451957	PRJNA295774	Teatero et al	17	17	CC17-A1	Canada
SRR2451958	PRJNA295774	Teatero et al	17	17	CC17-A1	Canada
SRR2451959	PRJNA295774	Teatero et al	17	17	CC17-A1	Canada
SRR2451961	PRJNA295774	Teatero et al	17	17	CC17-A1	Canada
SRR2451962	PRJNA295774	Teatero et al	17	17	CC17-A1	Canada
SRR2451892	PRJNA295774	Teatero et al	17	17	CC17-A2	Canada
SRR2451894	PRJNA295774	Teatero et al	17	17	CC17-A2	Canada
SRR2451899	PRJNA295774	Teatero et al	17	17	CC17-A2	Canada
SRR2451901	PRJNA295774	Teatero et al	17	17	CC17-A2	Canada
SRR2451919	PRJNA295774	Teatero et al	17	17	CC17-A2	Canada
SRR2451943	PRJNA295774	Teatero et al	17	17	CC17-A2	Canada
SRR2451882	PRJNA295774	Teatero et al	17	17	CC17-B	Canada
SRR2451896	PRJNA295774	Teatero et al	17	17	CC17-B	Canada
SRR2451897	PRJNA295774	Teatero et al	17	17	CC17-B	Canada
SRR2451900	PRJNA295774	Teatero et al	17	17	CC17-B	Canada
SRR2451903	PRJNA295774	Teatero et al	17	17	CC17-B	Canada
SRR2451911	PRJNA295774	Teatero et al	484	17	CC17-B	Canada
SRR2451924	PRJNA295774	Teatero et al	17	17	CC17-B	Canada
SRR2451940	PRJNA295774	Teatero et al	17	17	CC17-B	Canada
SRR2451944	PRJNA295774	Teatero et al	17	17	CC17-B	Canada
SRR2451956	PRJNA295774	Teatero et al	17	17	CC17-B	Canada
SRR2451960	PRJNA295774	Teatero et al	17	17	CC17-B	Canada
References
Almeida A, Rosinski-Chupin I, Plainvert C, Douarre PE, Borrego MJ, Poyart C, Glaser P. 2017. mSystems 2:e00074-17
Da Cunha V, Davies MR, Douarre P-E, Rosinski-Chupin I, Margarit I, Spinali S, Perkins T, Lechat P, Dmytruk N, Sauvage E. 2014. Nature communications 5:4544
Rosini R, Campisi E, De Chiara M, Tettelin H, Rinaudo D, Toniolo C, Metruccio M, Guidotti S, Sorensen UB, Kilian M, Consortium D, Ramirez M, Janulczyk R, Donati C, Grandi G, Margarit I. 2015. PLoS One 10:e0125985
Teatero S, Ramoutar E, McGeer A, Li A, Melano RG, Wasserscheid J, Dewar K, Fittipaldi N. 2016. Sci Rep 6:20047
Campisi E, Rinaudo CD, Donati C, Barucco M, Torricelli G, Edwards MS, Baker CJ, Margarit I, Rosini R. 2016. Sci Rep 6:29799
Seale AC, Koech AC, Sheppard AE, Barsosio HC, Langat J, Anyango E, Mwakio S, Mwarumba S, Morpeth SC, Anampiu K, Vaughan A, Giess A, Mogeni P, Walusuna L, Mwangudzah H, Mwanzui D, Salim M, Kemp B, Jones C, Mturi N, Tsofa B, Mumbo E, Mulewa D, Bandika V, Soita M, Owiti M, Onzere N, Walker AS, Schrag SJ, Kennedy SH, Fegan G, Crook DW, Berkley JA. 2016. Nat Microbiol 1:16067
Campisi E, Rosini R, Ji W, Guidotti S, Rojas-Lopez M, Geng G, Deng Q, Zhong H, Wang W, Liu H, Nan C, Margarit I, Rinaudo CD. 2016. Front Microbiol 7:1265
Metcalf BJ, Chochua S, Gertz RE, Jr., Hawkins PA, Ricaldi J, Li Z, Walker H, Tran T, Rivers J, Mathis S, Jackson D, Glennen A, Lynfield R, McGee L, Beall B, Active Bacterial Core surveillance t. 2017. Clin Microbiol Infect 23:574 e7-574 e14
